# Supplementary material for: Identification of the Notch ligand DLK1 as an immunotherapeutic target and regulator of tumor cell plasticity and chemoresistance in adrenocortical carcinoma
Source: Nat Commun. 2025 Jul 1;16:5511. doi: 10.1038/s41467-025-60649-w (PMC12216638; doi:10.1038/s41467-025-60649-w)
Supplement: Supplementary file 3 — Supplementary Data 1-2 [file 41467_2025_60649_MOESM3_ESM.xlsx]

## Sheet: Supplementary Data 1
Supplementary Table 1: NCI ACC patient and tumor data
NCI patient ID	NCI sample ID	Short-term organoid	DLK1 IHC	prior treatment	sample type	Biopsy or surgical site	Tumor Stage	Gender	Race	Vital (survival) Status	OS (days)	Hormone producing tumor (yes/no)	Chromogranin A staining (yes/no)	Ki67%	Synaptophysin Positive (yes/no)	Tumor percentage	TMB TSO500	MSI TSO500	Time from primary surgery to sample collection (days)
N/A	N/A	No	no	prior-chemotherapy	Primary	adrenal gland	2	Female	NA	alive	1538	1	1	4	1	NA	NA	NA	193
N/A	N/A	No	no	prior-combinationtherapy	Relapse primary site	adrenal gland	2	Female	NA	alive	5597	1	NA	NA	1	90	13.37	MS-stable	3973
N/A	N/A	No	no	prior-combinationtherapy	Relapse primary site	adrenal gland	2	Female	NA	alive	5597	1	NA	NA	1	90	13.37	MS-stable	3973
N/A	N/A	No	no	prior-combinationtherapy	Relapse primary site	adrenal gland	4	Female	NA	alive	6522	1	NA	NA	1	NA	NA	NA	NA
N/A	N/A	No	no	prior-surgery	Primary	adrenal gland	4	Female	NA	dead	195	1	NA	NA	NA	NA	NA	NA	46
N/A	N/A	No	no	prior-combinationtherapy	Relapse metastasis	lung	2	Female	NA	dead	3025	1	NA	17.5	NA	NA	NA	NA	1895
N/A	N/A	No	no	none	Primary metastasis	lung	4	Female	NA	dead	396	1	NA	80	1	NA	NA	NA	NA
N/A	N/A	No	no	none	Relapse primary site	adrenal gland	2	Female	NA	alive	1511	1	NA	NA	NA	90	NA	NA	0
NCI-ACC41	NCI-ACC41 (1)	No	yes	none	primary	adrenal gland	2	Female	white	alive	3164	1	NA	NA	NA	NA	NA	NA	35
NCI-ACC41	NCI-ACC41 (2)	No	no	prior-combinationtherapy	Relapse primary site	adrenal gland	4	Female	white	alive	3164	1		NA	NA		0.79	MS-stable	1626
NCI-ACC41	NCI-ACC41 (3)	No	no	prior-combinationtherapy	Relapse primary site	peritoneum	4	Female	white	alive	3164	0	NA	NA	NA	NA	1.47	MS-stable	3082
N/A	N/A	No	no	none	Primary	adrenal gland	2	Male	NA	alive	1084	NA	NA	10	1	70	NA	NA	0
NCI-ACC6	NCI-ACC6 (1)	No	yes	prior-combinationtherapy	Relapse primary site	adrenal gland	2	Female	NA	alive	3480	1	NA	10	1	NA	3.141	MS-stable	292
NCI-ACC6	NCI-ACC6 (2)	No	yes	prior-combinationtherapy	Relapse primary site	adrenal gland	2	Female	NA	alive	3480	1	NA	10	1	90	3.141	MS-stable	292
N/A	N/A	No	no	none	Primary metastasis	spinal	4	Female	NA	dead	608	1	NA	25	1	NA	NA	NA	NA
N/A	N/A	No	no	none	Primary	adrenal gland	1	Male	NA	alive	924	0	NA	15	1	90	2.358	NA	NA
N/A	N/A	No	no	none	Primary	adrenal gland	1	Male	NA	alive	924	0	NA	15	1	90	2.358	MS-stable	0
NCI-ACC37/53	NCI-ACC53	No	no	NA	metastasis	Perigastric mass	4	Female	white	alive	2560	NA	NA	NA	NA	80	16.53	MSI-high	2189
NCI-ACC37/53	NCI-ACC37	No	yes	prior-combinationtherapy	Relapse metastasis	peritoneaum	4	Female	white	alive	2560	1	NA	NA	NA	70	4.718	MSI-Indeterminate	1281
NCI-ACC30/33	NCI-ACC30	No	yes, 2 samples	prior-combinationtherapy	Relapse metastasis	Lung	4	female	white	alive	1882	1	NA	NA	NA	70	4.7	MS-stable	1512
NCI-ACC30/33	NCI-ACC33	No	yes, 3 samples	prior-combinationtherapy	Relapse metastasis	Lung	4	female	white	alive	1882	1	NA	NA	NA	90	NA	NA	1549
NCI-ACC45	NCI-ACC45	Yes	yes	prior-combinationtherapy	Relapse primary site	adrenal gland	3	Female	white	dead	3075	0	0	50	1	60	3.14	MS-stable	2752
NCI-ACC31	NCI-ACC31	No	yes	none	Primary	adrenal gland	3	female	NA	alive	332	1	NA	12.5	1	80	0.78	MS-stable	NA
NCI-ACC32	NCI-ACC32	No	yes	none	primary	adrenal gland	3	female	NA	dead	222	0	NA	NA	NA	80	0.79	MS-stable	NA
N/A		No	no	none	primary	adrenal gland	4	Female	NA	alive	222	0	NA	45	NA	80	5.49	MS-stable	0
NCI-ACC40	NCI-ACC40 (1)	Yes	no	prior-surgery	Relapse primary site	retroperitoneum	3	Female	NA	alive	351	0	NA	NA	NA	70	0.78	MS-stable	260
NCI-ACC40	NCI-ACC40 (2)	No	no	prior-combinationtherapy	Relapse metastasis	soft tissue	4	Female	white	alive	652	NA	NA	NA	NA	70	0.78	MS-Stable	541
NCI-ACC42	NCI-ACC42 (1)	Yes	yes, 2 samples	prior-combinationtherapy	Relapse metastasis	liver	4	Male	white	alive	728	1	0	NA	1	60	3.92	MS-stable	630
NCI-ACC42	NCI-ACC42 (2)	Yes		prior-combinationtherapy	Relapse metastasis	chest wall	4	Male	white	alive	728	1	NA	NA	NA	70	NA	NA	945
NCI-ACC42	NCI-ACC42 (3)	No		prior-combinationtherapy	Relapse metastasis	lung	4	Male	white	alive	728	1	NA	NA	NA	80	NA	NA	1057
NCI-ACC48	NCI-ACC48	Yes	no	None	Primary	adrenal gland	4	Female	White	alive	212	1	NA	45	1	80	2.36	MS-stable	0
NCI-ACC49	NCI-ACC49	Yes	no	prior-combinationtherapy	Relapse primary site	adrenal gland	4	Female	White	alive	578	1	NA	NA	NA	60	3.14	MS-stable	334
NCI-ACC52	NCI-ACC52	Yes	no	prior-combinationtherapy	Relapse primary site	adrenal gland	4	Male	Asian	alive	442	1	0	70	1	70	3.92	MS-stable	308
NCI-ACC51	NCI-ACC51	Yes	no	None	Primary	adrenal gland	3	Female	white	alive	247	0	NA	30	NA	40	14.88	MSI-Indeterminate	0
NCI-ACC56	NCI-ACC56	Yes	no	prior-combinationtherapy	Relapse metastasis	lung	4	Female	Black	alive	1466	0	NA	NA	NA	90	2.36	MS-stable	1446
N/A	N/A	No	no	None	Primary	adrenal gland	4	Female	white	alive	142	1	NA	NA	NA	60	13.33	MS-stable	0
NCI-ACC1	NCI-ACC1	No	yes	none	primary	adrenal gland	2	Female	White	dead	1810	NA	NA	17.5	NA	80	NA	NA	0
NCI-ACC13/18/44	NCI-ACC13	No	yes	prior-combinationtherapy	metastasis	peritoneum	4	Female	White	dead	1578	0	NA	NA	NA	70	NA	NA	69
NCI-ACC13/18/44	NCI-ACC18	No	yes	prior-combinationtherapy	metastasis	lung	4	Female	White	dead	1578	NA	NA	NA	NA	NA	NA	NA	794
NCI-ACC13/18/44	NCI-ACC44	Yes	yes	prior-combinationtherapy	Relapse metastasis	lung	4	Female	white	dead	1578	0	NA	NA	NA	70	1.57	MS-stable	1412
NCI-ACC17	NCI-ACC17	Yes	yes	prior-combinationtherapy	metastasis	liver	3	Female	White	alive	1529	no	0	NA	1	60	NA	NA	828
NCI-ACC21/47	NCI-ACC21	No	yes	prior-surgery	metastasis	liver	4	Female	White	alive	1073	0	NA	NA	1	70	0	MS-stable	2795
NCI-ACC21/47	NCI-ACC47	Yes	yes	prior-combinationtherapy	metastasis	liver	4	Female	White	alive	1073	0	NA	NA	NA	75	0	MS-stable	3396
NCI-ACC22/24	NCI-ACC22	No	yes	prior-combinationtherapy	metastasis	lung, abdominal soft tissue	3	Female	White	dead	3075	1	0	5	1	60	3.14	MS-stable	2211
NCI-ACC22/24	NCI-ACC24	No	yes	prior-combinationtherapy	metastasis	lung	4	Female	White	dead	3075	1	NA	NA	NA	90	1.57	MS-stable	2252
NCI-ACC25/54	NCI-ACC25	No	yes	prior-combinationtherapy	metastasis	liver, diaphragm, kidney	4	Female	White	alive	1531	1	NA	40	NA	80	NA	NA	713
NCI-ACC25/54	NCI-ACC54	Yes	yes	prior-combinationtherapy	metastasis	lung	4	Female	White	alive	1531	1	NA	15	NA	60	1.57	MS-stable	1340
N/A	N/A	No	no	prior-combinationtherapy	Relapse metastasis	lung	4	Female	NA	dead	2979	0	0	NA	1	70	0.788	NA	2064
N/A	N/A	No	no	prior-combinationtherapy	Relapse metastasis	ovary	4	Female	NA	dead	2147	0	NA	15	NA	75	NA	NA	1780
N/A	N/A	No	no	none	Primary	adrenal gland	2	Female	White	alive	1160	0	0	5	1	70	1.572	NA	0
NCI-ACC12	NCI-ACC12	No	yes	none	Primary	adrenal gland	2	Female	NA	dead	803	1	0	40	1	70	12.57	MSI-Indeterminate	624
NCI-ACC9	NCI-ACC9	No	yes	prior-combinationtherapy	Relapse metastasis	lung	4	Female	NA	alive	1908	0	NA	30	NA	50	11.031	NA	658
N/A	N/A	No	no	none	Primary	adrenal gland	2	Female	NA	alive	1781	0	NA	NA	NA	65	NA	NA	0
N/A	N/A	No	no	prior-combinationtherapy	Relapse metastasis	liver	4	Female	NA	dead	4081	NA	NA	NA	NA	85	0.784	MS-stable	2417
N/A	N/A	No	no	prior-combinationtherapy	Relapse primary site	adrenal gland	4	Female	NA	dead	1659	1	NA	NA	NA	80	6.27	MS-stable	0
N/A	N/A	No	no	none	Primary	adrenal gland	1	Male	White	alive	2289	1	NA	NA	NA	80	0.768	MS-stable	0
N/A	N/A	No	no	none	Primary	adrenal gland	4	Female	NA	dead	1260	NA	NA	NA	NA	70	15.69	MS-stable	0
N/A	N/A	No	no	none	Primary	adrenal gland	NA	Female	NA	alive	255	NA	NA	NA	1	90	0.787	MS-stable	0
N/A	N/A	No	no	prior-chemotherapy	Relapse metastasis	lymph node	4	Female	NA	alive	3356	NA	NA	70	NA	NA	NA	NA	NA
N/A	N/A	No	no	prior-chemotherapy	Relapse metastasis	peritoneaum	4	Female	NA	dead	693	NA	NA	NA	NA	99	2.358	MS-stable	589
NCI-ACC2	NCI-ACC2	No	yes	none	Primary	adrenal gland	2	Female	NA	alive	1696	0	NA	NA	NA	70	2.348	MS-stable	0
N/A	N/A	No	no	none	Primary	adrenal gland	3	Female	NA	alive	808	0	NA	22.5	NA	70	0.78	MS-stable	0
N/A	N/A	No	no	none	Primary	adrenal gland	3	Female	NA	alive	2097	NA	NA	20	NA	60	0	MS-stable	0
NCI-ACC35	NCI-ACC35	No	yes	prior-combinationtherapy	Relapse metastasis	mediastinum	3	Male	White	alive	1085	NA	NA	NA	NA	70	NA	NA	573
NCI-ACC20/46	NCI-ACC20	No	yes	prior-combinationtherapy	Relapse metastasis	lung	4	Female	white	dead	2925	1	NA	NA	NA	90	1.57	MS-stable	2081
NCI-ACC20/46	NCI-ACC46	No	yes	prior-combinationtherapy	Relapse metastasis	liver	4	Female	white	dead	2925	1	NA	NA	NA	70	3.13	MS-stable	2681
NCI-ACC11/16	NCI-ACC11	No	yes	prior-combinationtherapy	Relapse metastasis	lymph node	4	Female	white	alive	2210	1	NA	NA	NA	70	3.93	MS-stable	1243
NCI-ACC11/16	NCI-ACC16	No	yes	prior-combinationtherapy	Relapse metastasis	lung	4	Female	white	alive	2210	1	NA	NA	NA	85	0.79	MS-stable	957
NCI-ACC8	NCI-ACC8	No	yes, 2 samples	prior-combinationtherapy	Relapse metastasis	liver	4	Male	NA	dead	526	NA	NA	NA	NA	100	1.57	MS-stable	197
NCI-ACC34	NCI-ACC34	No	yes, 2 samples	prior-combinationtherapy	Relapse metastasis	lung	4	Female	Asian	alive	2751	1	NA	NA	NA	90	13.34	MS-stable	3232
NCI-ACC38	NCI-ACC38	No	yes	prior-chemotherapy	Relapse metastasis	liver	4	Female	white	dead	104	1	NA	NA	NA	80	1.57	MS-stable	104
NCI-ACC26	NCI-ACC26	No	yes	prior-combinationtherapy	Relapse metastasis	distal pancreas, left kidney, diaphragm	4	Female	white	alive	4546	1	NA	NA	NA	NA	NA	NA	3817

## Sheet: Supplementary Data 2
Supplementary Table 2: NCI-ACC1 PDX differential expression analysis, DESeq2. Relapsed (n=3) vs. controls (n=4). Wald test p-values and BH adjusted p-values are shown.
	baseMean	log2FoldChange	lfcSE	stat	pvalue	padj
HSPB8	175.134	3.95005	0.440576	8.96566	3.08e-19	6.32e-15
CDO1	349.768	3.14326	0.357879	8.78302	1.59e-18	1.5e-14
ATP2B2	147.623	3.46586	0.39626	8.74642	2.2e-18	1.5e-14
SDC1	1076.3	3.15576	0.380637	8.29074	1.13e-16	5.77e-13
EPPK1	556.377	3.03692	0.368517	8.24094	1.71e-16	7e-13
DUOX2	238.842	3.8087	0.494195	7.70687	1.29e-14	3.59e-11
CDH23	149.213	3.35048	0.435342	7.69622	1.4e-14	3.59e-11
RETREG1	144.095	3.15204	0.4115	7.65988	1.86e-14	4.24e-11
SUSD4	69.6177	3.53513	0.518144	6.82267	8.94e-12	1.83e-08
MT3	922.891	2.22427	0.327448	6.79274	1.1e-11	2.05e-08
XKR4	123.335	3.16468	0.469182	6.7451	1.53e-11	2.61e-08
CCDC9B	73.2325	3.03092	0.458601	6.60906	3.87e-11	6.1e-08
AL136295.1	22.0652	8.21432	1.25227	6.55955	5.4e-11	7.9e-08
AQP2	235.744	2.72712	0.420539	6.48482	8.88e-11	1.21e-07
COL4A1	934.633	3.03423	0.476465	6.36822	1.91e-10	2.45e-07
SH3TC1	172.883	2.96715	0.467504	6.34679	2.2e-10	2.65e-07
CHRNA2	37.5527	4.81582	0.770394	6.25111	4.08e-10	4.64e-07
BMF	91.7608	2.81769	0.45184	6.23602	4.49e-10	4.84e-07
NSG1	113.075	2.92181	0.474769	6.15418	7.55e-10	7.44e-07
TRIM50	284.64	2.34066	0.38044	6.15251	7.63e-10	7.44e-07
RMST	619.065	3.2981	0.541852	6.08672	1.15e-09	1.07e-06
HLA.DRA	279.207	3.05925	0.514235	5.94912	2.7e-09	2.4e-06
GSTA2	512.11	2.70689	0.456597	5.92841	3.06e-09	2.61e-06
RASSF5	352.281	2.07302	0.35245	5.88175	4.06e-09	3.33e-06
DUOXA2	37.0741	3.73739	0.638511	5.8533	4.82e-09	3.8e-06
LOX	184.974	3.58299	0.613863	5.83679	5.32e-09	4.04e-06
HSFX2	12.3816	21.1271	3.63417	5.81347	NA	NA
DNER	163.85	2.52018	0.434349	5.80221	6.54e-09	4.79e-06
CASKIN1	200.401	3.55945	0.614301	5.79431	6.86e-09	4.85e-06
TMEM74B	69.0306	4.06912	0.703184	5.78672	7.18e-09	4.9e-06
TMSB4X	17176	1.81523	0.319688	5.67813	1.36e-08	8.72e-06
KCND3	56.3171	3.40344	0.600009	5.67231	1.41e-08	8.75e-06
TMEM37	636.891	1.61438	0.286209	5.64058	1.69e-08	1.02e-05
ANGPTL4	165.349	3.49582	0.624819	5.59493	2.21e-08	1.29e-05
FBXL16	82.0384	3.52165	0.634946	5.54638	2.92e-08	1.66e-05
LINC00330	119.241	2.45436	0.449801	5.45654	4.85e-08	2.69e-05
KLF9	57.4121	2.76633	0.509845	5.42583	5.77e-08	3.11e-05
INMT	447.563	1.77701	0.333105	5.33467	9.57e-08	5.03e-05
PIK3IP1	57.9595	3.04362	0.577329	5.2719	1.35e-07	6.92e-05
SHROOM2	21.5089	4.9142	0.945407	5.19797	2.01e-07	9.83e-05
GOLGA7B	34.5681	3.47209	0.668118	5.19682	2.03e-07	9.83e-05
SPINT1	72.0534	2.32439	0.447557	5.19351	2.06e-07	9.83e-05
SLC6A6	182.97	2.36109	0.455255	5.1863	2.15e-07	9.99e-05
VSTM4	303.549	1.92264	0.373229	5.15137	2.59e-07	0.000117749
ABCB1	990.378	1.94604	0.380311	5.11696	3.1e-07	0.00013653
SRGAP3	69.4355	2.27664	0.447292	5.08982	3.58e-07	0.000153002
TMEM255B	51.6362	2.71232	0.540845	5.01496	5.3e-07	0.000221821
SHROOM3	49.4294	2.54443	0.510049	4.9886	6.08e-07	0.000249246
THSD4	84.4749	2.19491	0.441496	4.97154	6.64e-07	0.000266879
GAS6	47.193	4.01623	0.80861	4.96683	6.81e-07	0.000268175
ZNF467	110.456	2.00955	0.40895	4.91393	8.93e-07	0.000345137
TTC9	122.303	2.65215	0.540287	4.90877	9.16e-07	0.000347773
EEF1A2	694.99	2.23509	0.457425	4.88624	1.03e-06	0.000378152
AL161431.1	172.048	2.75466	0.563883	4.88516	1.03e-06	0.000378152
SOX4	122.079	2.14529	0.439721	4.87875	1.07e-06	0.000383794
THSD7A	60.0574	2.47786	0.508812	4.8699	1.12e-06	0.000394471
HMOX1	210.136	2.08227	0.43304	4.80849	1.52e-06	0.000528158
ARFGEF3	28.3351	4.38925	0.915399	4.79491	1.63e-06	0.000550744
RPS20	3887.65	1.35863	0.283435	4.79343	1.64e-06	0.000550744
METTL7A	3039.91	1.31922	0.275795	4.78335	1.72e-06	0.000569777
NUAK1	661.027	1.68745	0.354143	4.7649	1.89e-06	0.000614574
PLA2G4D	408.178	2.02394	0.425402	4.75771	1.96e-06	0.000626911
WIPF3	72.6435	2.57832	0.547279	4.71117	2.46e-06	0.000776463
N4BP3	77.2982	2.27449	0.483484	4.70437	2.55e-06	0.000790629
FBN2	1439.07	1.57688	0.338395	4.65988	3.16e-06	0.000967629
FRMPD4	8.27121	6.79872	1.46586	4.63804	3.52e-06	0.00105988
CXCR4	440.79	2.31733	0.501977	4.6164	3.9e-06	0.00114297
PGRMC1	2879.57	1.86259	0.405531	4.59298	4.37e-06	0.00126109
COL4A2	1870.95	2.46525	0.537406	4.58732	4.49e-06	0.00127779
VTN	85.5251	2.1449	0.472431	4.54014	5.62e-06	0.00154599
LBH	103.969	2.24163	0.493885	4.53876	5.66e-06	0.00154599
CLMN	104.868	1.92436	0.425	4.5279	5.96e-06	0.00160617
WFDC21P	83.318	2.28287	0.505036	4.52021	6.18e-06	0.00164402
TIMP2	654.709	1.44427	0.320134	4.51146	6.44e-06	0.00169139
TRIM67	45.6286	3.52178	0.784107	4.49145	7.07e-06	0.00181789
S100A12	16.332	6.34374	1.41262	4.49075	7.1e-06	0.00181789
DPYSL4	45.2323	3.77939	0.842376	4.48658	7.24e-06	0.00183092
SSTR3	307.815	1.80744	0.403278	4.48188	7.4e-06	0.00184894
FAM162A	368.645	2.41333	0.53949	4.47336	7.7e-06	0.00190099
TNFRSF14.AS1	344.43	1.84078	0.411827	4.46979	7.83e-06	0.00191001
C2orf27B	9.32357	6.96852	1.56171	4.4621	8.12e-06	0.00195654
TRIM73	670.859	1.68693	0.378585	4.45588	8.35e-06	0.00199071
LMO2	84.6941	2.21779	0.49804	4.45304	8.47e-06	0.00199404
SELENOP	667.822	2.33111	0.527814	4.41654	1e-05	0.00233535
PDE8B	52.8334	2.86028	0.648058	4.41361	1.02e-05	0.00234063
KCNK3	1219.62	1.50272	0.34118	4.40447	1.06e-05	0.00241434
FOXA2	73.3603	3.18467	0.725884	4.3873	1.15e-05	0.00258425
SERPINE1	78.0479	2.90137	0.664802	4.36427	1.28e-05	0.00284084
PCOLCE2	50.1732	2.50601	0.574805	4.35977	1.3e-05	0.00284728
PFKP	186.697	2.11148	0.484386	4.35907	1.31e-05	0.00284728
ARHGAP45	71.6014	2.76128	0.634035	4.35508	1.33e-05	0.00286911
HILPDA	329.74	2.12205	0.491414	4.31826	1.57e-05	0.00333898
CEBPA	595.288	1.89917	0.439914	4.31715	1.58e-05	0.00333898
GRIK4	34.6767	3.58104	0.832399	4.30207	1.69e-05	0.00353797
KISS1R	24.2502	4.65253	1.08213	4.29941	1.71e-05	0.0035446
PORCN	258.935	1.30314	0.304374	4.28137	1.86e-05	0.0038062
C3	154.366	1.84271	0.430868	4.27675	1.9e-05	0.00384754
SST	7.4256	6.64545	1.55968	4.26077	2.04e-05	0.0040927
PPP2R5B	93.0842	2.06023	0.489024	4.21294	2.52e-05	0.00500834
TNNT3	302.147	1.75245	0.416157	4.21104	2.54e-05	0.00500834
NCALD	61.8157	2.01004	0.478023	4.20491	2.61e-05	0.00509721
SNCB	79.0715	2.13304	0.507547	4.20265	2.64e-05	0.00509964
TDRD9	37.1747	2.59035	0.617771	4.19306	2.75e-05	0.00518784
SLC24A4	16.018	4.10187	0.978396	4.19245	2.76e-05	0.00518784
ALDH3B2	14.0182	4.44404	1.06374	4.17774	2.94e-05	0.00544452
KCNB1	93.6897	1.92055	0.459754	4.17735	2.95e-05	0.00544452
GABARAPL1	125.82	1.7585	0.422935	4.15785	3.21e-05	0.00582545
CCND2	1591.18	1.51951	0.366692	4.14384	3.42e-05	0.00613909
AC127526.2	96.0383	1.85474	0.448133	4.13882	3.49e-05	0.00622034
GBP2	208.163	1.71049	0.413743	4.13419	3.56e-05	0.00629228
EPAS1	47.3686	2.52138	0.612696	4.11522	3.87e-05	0.006765
BHLHE40	534.066	1.68314	0.409167	4.11358	3.9e-05	0.006765
MYO5B	57.2337	2.27527	0.555746	4.09408	4.24e-05	0.00729833
DPYSL3	55.7741	2.03602	0.499666	4.07476	4.61e-05	0.00777279
NRN1	486.92	2.35137	0.577061	4.07475	4.61e-05	0.00777279
FAM13C	32.5488	2.87488	0.705722	4.07367	4.63e-05	0.00777279
NEK6	94.4616	2.06612	0.509523	4.05501	5.01e-05	0.00828445
LCN10	31.5693	2.73203	0.676528	4.03832	5.38e-05	0.00882518
NDRG1	1737.95	1.62281	0.402744	4.02938	5.59e-05	0.00902643
HK2	104.195	2.60583	0.647077	4.02708	5.65e-05	0.00904084
EPHA10	49.2989	2.49859	0.623022	4.01044	6.06e-05	0.00962707
ENO2	1187.64	2.66358	0.665607	4.00174	6.29e-05	0.00991116
FRMD3	117.448	1.88916	0.472845	3.99531	6.46e-05	0.0101064
TMEM132E	66.5495	2.46334	0.617669	3.98813	6.66e-05	0.0103383
RF01970	10.153	4.9617	1.246	3.98211	6.83e-05	0.0105239
GSTA1	8757.16	1.37015	0.344651	3.97547	7.02e-05	0.0107411
C1orf115	581.484	1.34805	0.340126	3.96338	7.39e-05	0.0111856
TUBA4A	52.5469	2.03046	0.512448	3.96227	7.42e-05	0.0111856
SPHKAP	22.5837	3.2368	0.818143	3.95628	7.61e-05	0.011386
ZNF536	504.742	1.394	0.353591	3.94241	8.07e-05	0.0119776
CATSPERG	103.445	1.91587	0.486619	3.9371	8.25e-05	0.0121579
IDO1	7.4366	5.90513	1.50179	3.93206	8.42e-05	0.0122394
POU2F3	15.0222	3.01319	0.769003	3.9183	8.92e-05	0.0128683
F11R	736.716	1.10756	0.283332	3.90904	9.27e-05	0.0132718
KRT80	861.5	1.23436	0.316192	3.90384	9.47e-05	0.0133799
PFKFB4	574.21	2.33004	0.597568	3.89921	9.65e-05	0.0135446
ATP5F1E	1911.64	1.20001	0.307923	3.89712	9.73e-05	0.0135692
NFASC	1590.59	1.15275	0.295949	3.89509	9.82e-05	0.0135906
HS6ST3	736.394	1.13569	0.292128	3.88764	0.000101226	0.013906
CDKN2B	235.388	1.57812	0.406374	3.88342	0.000102998	0.013977
TSPAN5	32.0376	2.62882	0.678193	3.87621	0.000106098	0.0142189
GSTO1	1550.48	1.20026	0.309688	3.87572	0.00010631	0.0142189
C14orf132	39.2959	2.87452	0.742544	3.87118	0.000108309	0.0143184
AC022679.1	7.28373	5.86953	1.51698	3.86923	0.000109178	0.0143409
CDH11	85.537	2.76364	0.715794	3.86094	0.000112951	0.0147419
AGXT	5.82617	6.29369	1.63163	3.85731	0.000114641	0.0148312
PLEK2	582.953	1.46563	0.380054	3.85637	0.000115083	0.0148312
PTTG1IP	1684.65	1.52839	0.397465	3.84536	0.000120377	0.0154165
TNFRSF14	457.964	1.35693	0.353577	3.83772	0.000124181	0.0158049
FCGBP	53.0744	2.24825	0.586099	3.83595	0.000125082	0.0158213
MMP28	6.30597	6.4041	1.67387	3.82593	0.000130282	0.0163779
DUSP1	349.208	1.34107	0.351028	3.82039	0.000133239	0.0165491
RPS3	8740.05	1.0065	0.263572	3.81868	0.000134166	0.0165614
NDUFB6	649.047	1.05893	0.277764	3.81232	0.000137671	0.0168552
WRB.SH3BGR	5.7043	6.2607	1.64699	3.8013	0.000143936	0.017452
PRR15	477.653	1.63834	0.433091	3.7829	0.000155011	0.0186843
ARRDC2	67.5136	1.60538	0.424773	3.77939	0.000157216	0.0188393
ZFYVE28	349.864	1.30713	0.34639	3.77357	0.000160931	0.0191723
MGAT4A	18.2563	3.63595	0.964792	3.76864	0.000164139	0.0194415
IRF6	485.21	1.55149	0.412873	3.7578	0.000171411	0.0199627
MGAT4EP	5.74957	6.27552	1.67003	3.75773	0.000171463	0.0199627
TRIM55	48.2121	2.23027	0.594283	3.75288	0.000174815	0.0202381
SH3PXD2A	170.174	1.87852	0.501113	3.74869	0.000177759	0.0204632
MICAL2	119.422	1.45136	0.387333	3.74707	0.00017891	0.0204807
CTXN1	112.128	1.80246	0.484942	3.71687	0.000201709	0.0229623
MCF2L	94.9061	1.96528	0.534523	3.6767	0.000236266	0.0266007
TMSB10	5812.98	1.17195	0.320576	3.65576	0.000256424	0.0287125
L1CAM	219.144	1.60179	0.43863	3.6518	0.000260412	0.0290006
LINC00957	141.612	1.44955	0.398628	3.63635	0.000276533	0.030475
HEG1	480.251	1.15893	0.318722	3.63618	0.000276714	0.030475
CACNA1H	155.108	1.83448	0.504688	3.63488	0.000278113	0.030475
SLC29A3	62.2901	1.69517	0.467727	3.62429	0.000289762	0.0315825
SPRR2F	77.8425	1.44293	0.399006	3.6163	0.000298844	0.032306
JAG2	90.3206	1.61064	0.44552	3.6152	0.000300117	0.032306
TNFRSF11A	28.0586	2.50257	0.692403	3.61433	0.000301129	0.032306
PTPN5	19.5654	2.99299	0.828794	3.61126	0.000304715	0.0325204
DENND1C	125.849	1.71872	0.476799	3.60471	0.0003125	0.0331785
PDE1C	97.4705	1.4176	0.393766	3.60009	0.000318103	0.0335971
RAB11FIP5	102.97	1.73529	0.482414	3.5971	0.000321789	0.0335971
NOS1AP	41.361	2.02422	0.562821	3.59656	0.000322452	0.0335971
PAM	1011.19	1.31282	0.365092	3.59585	0.000323331	0.0335971
PPFIA4	583.588	2.37158	0.659724	3.5948	0.000324642	0.0335971
DUSP8	38.782	2.17652	0.606133	3.59083	0.000329627	0.0339417
MPZ	28.1394	2.37279	0.66203	3.58412	0.000338221	0.03448
TM7SF2	888.858	1.11811	0.312574	3.57709	0.000347442	0.0352447
BBC3	49.9353	1.9522	0.545959	3.57572	0.000349262	0.0352548
RPL23	5730.12	1.05922	0.2966	3.5712	0.000355354	0.0356939
MIR210HG	226.283	2.08935	0.585682	3.56737	0.000360576	0.0360418
LSAMP	9.01051	4.49659	1.26118	3.56538	0.000363327	0.0361404
KCNA4	47.6648	2.37721	0.66878	3.55455	0.000378624	0.0372999
DOK3	547.731	1.39704	0.39344	3.55083	0.000384012	0.0376497
FRK	74.2491	1.73902	0.491593	3.53751	0.000403917	0.0394127
SIRPA	127.607	1.33586	0.37816	3.53253	0.000411611	0.0397845
TBC1D4	528.021	1.23023	0.348741	3.52764	0.000419286	0.0403361
SCN4A	20.831	2.66592	0.759353	3.51077	0.00044681	0.042765
CALHM6	70.0222	1.63585	0.466324	3.50796	0.000451553	0.042765
AL121827.2	76.2344	2.01018	0.573052	3.50785	0.000451751	0.042765
ENPP4	38.1196	2.82529	0.805626	3.50696	0.000453265	0.042765
SEL1L3	10.3287	4.33297	1.23589	3.50596	0.000454969	0.042765
PNRC1	1010.16	1.19941	0.343357	3.49319	0.000477291	0.0444553
GOLGA8A	2361.25	1.21879	0.349323	3.48901	0.000484806	0.0447485
FHOD3	535.572	1.09607	0.314306	3.48728	0.000487969	0.0448384
CRYBG3	35.2641	3.18567	0.91653	3.47579	0.000509344	0.0464276
PRSS22	30.2376	2.20856	0.635455	3.47556	0.000509795	0.0464276
TINAGL1	38.1624	2.1563	0.621423	3.46994	0.000520574	0.0466966
COBLL1	221.98	1.75269	0.505112	3.46991	0.000520637	0.0466966
CDKN1A	612.977	1.32056	0.380643	3.46928	0.000521864	0.0466966
PTCHD4	4.68484	5.97822	1.72383	3.46799	0.000524375	0.0467172
TXNIP	2229.87	1.33713	0.386251	3.46181	0.000536552	0.0475952
CNTNAP2	46.8388	2.23121	0.644964	3.45944	0.000541307	0.04781
ATF3	63.3379	1.94226	0.56296	3.45008	0.000560424	0.0492458
TRIM54	8.71702	4.69856	1.36224	3.44914	0.000562369	0.0492458
ERMP1	502.09	1.42722	0.414282	3.44505	0.000570961	0.0497854
ABHD4	750.267	0.979131	0.284875	3.43705	0.000588077	0.0508451
OLFML3	19.715	2.80943	0.817774	3.43546	0.000591553	0.0509307
APBA1	16.4613	3.02018	0.879811	3.43277	0.000597457	0.0512238
CXADR	23.6636	3.43224	1.00029	3.43123	0.000600857	0.0513006
PGM5P2	65.5599	1.46184	0.426788	3.42521	0.000614327	0.0522331
DEPP1	11.312	3.33478	0.975059	3.42008	0.000626039	0.0530089
RAB3A	78.0092	1.60308	0.470446	3.40757	0.000655439	0.0552699
GLRX	90.9624	2.07732	0.610437	3.40301	0.000666487	0.0559713
HSBP1L1	23.1451	2.52996	0.744141	3.39984	0.000674252	0.0563923
HRH2	52.5272	1.72638	0.509413	3.38895	0.000701596	0.0582041
QPCT	580.158	1.06894	0.316383	3.37861	0.000728523	0.0601252
FABP2	35.7267	2.42451	0.717774	3.37782	0.000730622	0.0601252
TDH	7.47944	5.11966	1.51636	3.37629	0.000734693	0.0602184
MAP1B	549.357	1.06371	0.315182	3.37491	0.0007384	0.0602811
GPR88	49.3396	1.67026	0.495746	3.36919	0.000753885	0.0610294
RASA4	810.699	1.40654	0.417792	3.36659	0.000761026	0.0610294
BET1	1252.98	1.31881	0.391794	3.36608	0.000762458	0.0610294
LINC01814	308.481	1.54313	0.45905	3.36157	0.000774994	0.0617914
SLCO4A1	20.8683	2.3587	0.702325	3.35842	0.000783901	0.0622105
CALB1	152.398	1.90931	0.568659	3.35757	0.000786322	0.0622105
GNG7	556.846	1.32822	0.396175	3.35261	0.000800545	0.0628141
KCNC3	280.503	1.28413	0.383128	3.35171	0.000803148	0.0628141
NEIL1	317.871	1.32857	0.396602	3.34987	0.000808482	0.0629909
SH3TC2	4.53073	5.92738	1.77247	3.34413	0.000825414	0.0640665
BNIP3L	764.665	1.96084	0.586719	3.34205	0.000831614	0.0643041
MRAP	104.817	1.58233	0.47395	3.3386	0.00084202	0.064684
ELAVL2	34.8393	2.22975	0.667924	3.33833	0.00084284	0.064684
CREG2	56.3808	2.12301	0.636675	3.33453	0.00085445	0.0653303
MGP	163.951	1.52058	0.457126	3.32639	0.000879797	0.0670183
Z84466.1	7.29908	5.86701	1.76637	3.32151	0.000895322	0.0674688
CYSLTR2	10.3393	4.72165	1.42157	3.32143	0.000895589	0.0674688
PDE7B	67.4598	1.56071	0.470059	3.32025	0.000899359	0.0675046
RHOU	40.8066	1.89966	0.572793	3.31648	0.000911578	0.0681702
INAVA	5.1531	5.36287	1.62178	3.30678	0.000943743	0.0700661
CYP2S1	289.409	1.23725	0.374983	3.29947	0.000968668	0.071657
PRDM1	4.22367	5.82888	1.77284	3.28788	0.00100946	0.074406
SMIM10L2B	700.374	1.21554	0.369845	3.28663	0.00101393	0.0744674
KCNMB4	275.254	1.14842	0.349553	3.2854	0.00101839	0.0745281
PNLIPRP3	13.3441	3.54725	1.08013	3.2841	0.00102309	0.0746055
KLF11	197.783	1.36768	0.41664	3.28264	0.00102842	0.0747279
LRFN2	4.49517	5.91668	1.80525	3.27749	0.00104734	0.0758338
CFAP99	75.7268	1.36411	0.416651	3.27398	0.00106044	0.0765124
CMKLR1	20.341	2.95305	0.902645	3.27155	0.0010696	0.0767764
TXN	1902.47	1.1185	0.342038	3.2701	0.00107511	0.0767764
C1S	135.669	1.20352	0.368044	3.27004	0.00107534	0.0767764
PDZD7	59.029	1.60734	0.492601	3.26296	0.00110256	0.0781746
PKDCC	404.866	1.19336	0.367123	3.25058	0.00115169	0.0810237
DTWD2	111.04	1.8476	0.56857	3.24956	0.00115584	0.0810237
AC093423.3	4.69807	5.97985	1.84058	3.24889	0.00115855	0.0810237
GRID1	6.10147	4.88061	1.50507	3.24279	0.00118366	0.0824982
DLGAP3	136.242	1.60354	0.494716	3.24134	0.00118971	0.0826385
COLEC12	6.32209	4.99028	1.54026	3.2399	0.00119572	0.0827757
SLC6A8	3232.59	1.01847	0.315098	3.23224	0.00122825	0.0843779
CAMK1D	21.1778	2.53101	0.783128	3.23192	0.0012296	0.0843779
RPS7P1	69.4805	1.44509	0.447183	3.23155	0.00123122	0.0843779
TMEM176B	85.0847	1.55459	0.481875	3.22612	0.0012548	0.0854223
TMEM170B	74.1348	1.91252	0.593813	3.22074	0.00127859	0.0867532
SMCO4	33.084	1.95783	0.608411	3.21795	0.00129112	0.0873149
TMC6	310.728	1.21469	0.378017	3.21333	0.00131203	0.088437
RPA3	605.549	1.0302	0.320915	3.2102	0.00132643	0.0891146
ATP6V1G1	1167.66	1.13824	0.355536	3.20149	0.0013672	0.090954
TNXB	3082.25	1.49731	0.467826	3.20057	0.00137157	0.090954
AL139385.1	93.0268	1.36653	0.427359	3.19762	0.00138566	0.0914646
PRNP	145.529	1.33938	0.418998	3.19663	0.00139042	0.0914646
LBHD2	4.17534	5.81029	1.81789	3.19617	0.00139266	0.0914646
TRIM74	48.8515	1.86713	0.585152	3.19085	0.00141854	0.0928201
STARD5	46.2129	1.54786	0.485351	3.18916	0.00142689	0.0928201
FGFR1	116.358	1.24692	0.391891	3.18181	0.00146356	0.0945846
SEZ6L	4.00338	5.75305	1.80825	3.18156	0.00146482	0.0945846
RIMKLA	47.9789	2.32008	0.729372	3.18093	0.00146805	0.0945846
SEC14L5	28.7454	2.53695	0.797769	3.18005	0.00147247	0.0945846
PCSK1N	288.936	1.70091	0.535596	3.17573	0.00149458	0.0954062
MAP6	4.034	5.76029	1.81453	3.17454	0.00150075	0.0955002
SPECC1	132.405	1.19084	0.375229	3.17365	0.00150537	0.0955002
TSPAN33	27.1581	2.0082	0.633922	3.16789	0.00153549	0.0971102
FERMT3	147.915	1.29939	0.411885	3.15474	0.00160639	0.100971
HIVEP2	235.405	1.27254	0.403506	3.15372	0.00161204	0.101017
FUNDC2	797.472	1.09319	0.346758	3.15259	0.00161829	0.101056
ANK1	28.4274	2.75605	0.874457	3.15173	0.00162306	0.101056
WSCD2	193.61	1.15157	0.365468	3.15094	0.00162747	0.101056
SLC40A1	919.764	1.28829	0.409292	3.1476	0.00164614	0.10131
COPS9	689.957	1.33332	0.423612	3.14749	0.00164676	0.10131
RHOB	3552.15	1.18016	0.375076	3.14645	0.00165263	0.10131
RUNX1	21.7813	2.75822	0.876793	3.14581	0.00165628	0.10131
ACSM3	1731.62	1.35891	0.432272	3.14364	0.00166863	0.101762
AVPI1	104.297	1.47793	0.47065	3.14019	0.00168836	0.102566
FZD5	421.098	0.934123	0.297592	3.13894	0.0016956	0.102566
AP000919.2	5.39106	6.18252	1.97037	3.13775	0.00170248	0.102604
GPR176	19.0931	2.26376	0.721726	3.13659	0.00170924	0.10271
SLC4A3	1207.99	1.2281	0.391808	3.13443	0.00172189	0.103167
CPS1	11.6209	3.17553	1.016	3.12553	0.00177486	0.106031
PTN	15.6064	3.80388	1.21801	3.12304	0.00178993	0.106414
DMRTA1	33.8432	1.888	0.604595	3.12276	0.00179166	0.106414
VAMP5	184.408	1.28436	0.415316	3.0925	0.0019848	0.117545
PKD1L2	62.2799	1.81633	0.588226	3.08782	0.00201631	0.118447
LINC00963	167.999	1.10698	0.358518	3.08766	0.00201737	0.118447
AL133320.1	261.347	1.67753	0.543608	3.08592	0.00202922	0.118802
RIN3	402.574	1.10974	0.359932	3.08318	0.00204799	0.119559
TCAF2	124.359	2.10318	0.682496	3.0816	0.00205892	0.119856
PNCK	87.596	1.53249	0.498279	3.07557	0.002101	0.121957
RF01967	11.6193	3.40784	1.10834	3.07473	0.00210692	0.121957
NPTX1	330.69	1.29037	0.420348	3.06978	0.00214219	0.123436
C1orf226	25.9081	2.11455	0.689007	3.06898	0.00214791	0.123436
PLA2G4C	189.307	1.03899	0.338595	3.06854	0.00215107	0.123436
P4HA2	268.363	1.17603	0.383642	3.06543	0.0021736	0.124065
LINC00299	3.89108	5.7081	1.86443	3.06158	0.0022017	0.12532
CADM4	102.432	1.25412	0.410019	3.05868	0.00222317	0.126173
SYS1.DBNDD2	10.1283	3.30585	1.08109	3.05789	0.00222901	0.126173
SELENOF	556.866	1.3727	0.449734	3.05224	0.0022714	0.126998
LARP6	43.9344	1.61764	0.530015	3.05208	0.00227265	0.126998
SHC2	120.36	1.4246	0.466929	3.051	0.00228077	0.126998
CD81	51.0844	1.52942	0.501438	3.05007	0.00228792	0.127051
CPB1	3816.81	1.03668	0.340753	3.04231	0.00234772	0.129931
CYP2J2	62.6758	2.2782	0.748988	3.0417	0.00235246	0.129931
RN7SKP230	14.995	2.74033	0.901464	3.03987	0.00236684	0.130373
SNX22	41.6272	1.69219	0.557185	3.03703	0.00238918	0.130806
AP003498.2	19.3679	2.73619	0.90105	3.03667	0.00239209	0.130806
FUT11	633.499	0.993158	0.327719	3.03052	0.00244135	0.132502
PRSS53	238.609	1.2153	0.401376	3.02784	0.00246312	0.132813
SNPH	192.102	1.14627	0.379602	3.01967	0.00253054	0.134969
DNAJB2	859.569	1.0069	0.333518	3.01903	0.00253589	0.134969
SLC8A2	29.6364	3.1965	1.06059	3.01389	0.00257919	0.136564
C15orf48	43.191	2.09121	0.694087	3.01289	0.0025877	0.136661
NPAS1	70.7101	1.37086	0.455247	3.01124	0.00260186	0.136745
AL355916.1	5.87413	4.75363	1.579	3.01053	0.00260794	0.136745
ABCA1	575.099	1.2238	0.406703	3.00908	0.00262038	0.136975
RPL17	2320.57	1.12407	0.374423	3.00214	0.00268087	0.13978
KLC3	174.594	1.22481	0.408116	3.00113	0.00268983	0.139892
NPAS2	67.2541	2.31618	0.772052	3.00003	0.0026995	0.140039
B3GNT4	40.6639	2.13477	0.712284	2.99707	0.00272585	0.141049
TNFRSF21	17.6447	2.14322	0.715986	2.99339	0.00275897	0.142403
MTSS1	53.1891	2.45263	0.820233	2.99016	0.00278829	0.143351
PDGFB	55.5064	1.43739	0.480826	2.98943	0.00279501	0.143351
RPS10	4482.9	0.846034	0.283138	2.98807	0.0028075	0.143351
TSC22D3	799.581	0.914407	0.306283	2.9855	0.00283116	0.143351
RHEBP1	17.8806	2.28289	0.764857	2.98473	0.00283828	0.143351
CCDC114	78.922	1.33793	0.448547	2.98282	0.00285609	0.143351
GNMT	4.21727	5.05279	1.69422	2.98237	0.00286025	0.143351
PHPT1	1214.48	0.909359	0.30497	2.9818	0.00286557	0.143351
NPPB	40.973	5.71961	1.9211	2.97725	0.00290847	0.145006
HID1	9.95219	3.4266	1.15244	2.97335	0.00294564	0.146503
RAB20	146.289	1.35385	0.455931	2.96941	0.0029837	0.148036
SLC38A3	5.62781	5.4832	1.85639	2.95369	0.00314004	0.154911
RPS4X	7246.59	1.19744	0.405847	2.95047	0.00317292	0.155445
ZNF385A	1545.84	1.18092	0.400322	2.94992	0.00317854	0.155445
ERVE.1	26.7144	2.10839	0.715058	2.94856	0.00319257	0.155617
DSP	317.529	1.04157	0.3533	2.94811	0.00319724	0.155617
SCAT2	31.6642	2.19651	0.745738	2.94543	0.00322511	0.156601
HLA.DRB1	55.6313	1.8174	0.61765	2.94244	0.00325639	0.157746
AC022400.9	67.3581	1.56405	0.533356	2.93246	0.00336284	0.161756
ATP5PO	666.74	1.0772	0.367715	2.92944	0.00339572	0.162772
DDX41	1065.27	1.08983	0.372075	2.92906	0.00339985	0.162772
AGRN	196.983	1.7109	0.584848	2.92537	0.00344047	0.164333
ADCY7	276.335	1.05029	0.359153	2.92436	0.00345165	0.164483
SYT2	79.4715	1.18545	0.405592	2.92276	0.00346945	0.164941
TRIB1	9.82818	2.99244	1.02429	2.92149	0.00348366	0.164941
MIR193BHG	72.4758	1.36871	0.468742	2.91997	0.00350062	0.164971
DLX6.AS1	47.3767	1.41481	0.484552	2.91984	0.00350214	0.164971
ABCA2	218.899	1.21102	0.415844	2.91219	0.00358903	0.16778
FMO1	4.26456	5.06836	1.7439	2.90634	0.00365689	0.170303
FSHR	5.709	4.12757	1.42335	2.8999	0.00373276	0.172888
HPCAL1	536.564	1.03832	0.358283	2.89804	0.00375504	0.172909
ISM2	65.8811	3.99859	1.38261	2.89206	0.00382723	0.175445
KNG1	3.41024	5.5217	1.91159	2.88854	0.0038704	0.176168
PURPL	60.0614	1.90135	0.658276	2.88838	0.00387226	0.176168
MAFK	829.11	1.13153	0.391787	2.88813	0.00387543	0.176168
AF131216.3	10.2925	3.14289	1.08827	2.88797	0.00387739	0.176168
PCBP4	83.3412	1.17775	0.409282	2.87761	0.00400698	0.181252
C2orf72	42.9828	2.65199	0.922181	2.87578	0.00403027	0.181904
CCL28	390.732	2.97382	1.03469	2.87412	0.00405149	0.182459
C1orf141	91.146	1.72949	0.602115	2.87235	0.00407431	0.183085
MYLK3	199.464	1.16043	0.404183	2.87104	0.0040912	0.18312
ITIH3	106.25	1.39636	0.486382	2.87091	0.00409298	0.18312
MAPT	104.117	1.26502	0.441069	2.86807	0.00412985	0.184367
DNAH17	19.3162	2.42463	0.847092	2.8623	0.00420581	0.186944
C3orf52	15.7566	2.38937	0.835412	2.86011	0.00423498	0.187833
VWF	28.7895	1.81628	0.637846	2.84752	0.00440616	0.194166
CAVIN1	209.221	1.31919	0.463276	2.84752	0.00440619	0.194166
HS3ST1	23.9958	1.84217	0.647321	2.84583	0.00442955	0.194422
RPL9	7130.16	1.21014	0.425437	2.84446	0.00444869	0.194782
KRT19	6.89667	5.13157	1.80809	2.83812	0.00453801	0.198269
C11orf96	311.741	1.35902	0.479035	2.837	0.00455395	0.198529
PRR5L	13.9672	2.58038	0.909757	2.83634	0.00456334	0.198529
DIRAS1	113.028	1.35585	0.478723	2.83222	0.00462259	0.200545
COX5B	1833.95	0.814587	0.287728	2.8311	0.00463884	0.200545
MISP3	7.81167	4.13444	1.46174	2.82843	0.00467763	0.201788
TM4SF4	30.9782	2.08494	0.73841	2.82354	0.00474958	0.204033
AC127459.1	8.40075	4.17279	1.47888	2.8216	0.00477851	0.204846
TMEM176A	45.2442	1.63754	0.580673	2.82008	0.00480122	0.205225
CYGB	63.8964	1.37374	0.487369	2.81868	0.00482213	0.205427
RANBP3L	28.3777	2.51105	0.891398	2.81697	0.00484784	0.206093
AP000331.1	3.46248	5.54561	1.97056	2.81423	0.00488949	0.207434
SFXN3	1741.65	1.02027	0.362967	2.81091	0.00494024	0.209154
ACBD7	42.1087	1.46422	0.52192	2.80545	0.00502459	0.211414
RAP1GAP2	234.668	1.23177	0.439462	2.80291	0.00506434	0.211983
OLIG2	5.20118	5.37636	1.91834	2.80261	0.00506914	0.211983
WDR97	146.658	1.20685	0.431721	2.79544	0.00518289	0.215421
GPRC5B	76.6178	1.25895	0.451322	2.78948	0.00527935	0.218986
SYT14	95.0923	2.12139	0.761487	2.78585	0.00533878	0.221004
TPD52	84.3244	2.31154	0.830664	2.78276	0.00538981	0.222583
MYO1D	201.274	0.97152	0.349187	2.78223	0.00539864	0.222583
FOXD3	40.1165	1.7704	0.636529	2.78133	0.00541363	0.222752
KLK10	21.6536	2.50929	0.903669	2.77678	0.00548997	0.224139
RNASE4	133.321	1.76206	0.634583	2.77672	0.00549107	0.224139
EPS8	12.0514	2.48083	0.894326	2.77396	0.0055378	0.225596
TINCR	15.3134	2.6162	0.943837	2.77188	0.00557337	0.226146
INSM2	3.89015	4.92858	1.77868	2.77093	0.00558964	0.226358
SLC2A6	90.8205	1.3522	0.488322	2.76909	0.00562137	0.227132
BNIP3	855.112	1.48901	0.537832	2.76853	0.00563091	0.227132
HIPK3	1527.66	1.04585	0.378135	2.7658	0.00567831	0.228352
VWA5B1	7.16772	3.90748	1.41293	2.76551	0.00568345	0.228352
ABRACL	47.0545	1.41712	0.512791	2.76353	0.0057179	0.229287
XKRX	3.27586	5.4596	1.9764	2.76239	0.00573792	0.22964
MAST1	188.482	0.947585	0.343411	2.75933	0.00579194	0.230936
UAP1L1	929.851	0.938238	0.34073	2.75361	0.00589413	0.23254
CX3CL1	56.0916	1.46085	0.530578	2.75332	0.00589947	0.23254
RPL34	1777.26	1.04233	0.378585	2.75322	0.00590116	0.23254
LRP4	70.4978	1.28694	0.467566	2.75241	0.00591578	0.232668
AP006294.2	28.8275	2.27064	0.826986	2.74568	0.00603853	0.237041
GJA1P1	4.5999	4.37977	1.59673	2.74296	0.00608883	0.238559
RF00024	3227.41	0.884912	0.322694	2.74227	0.00610168	0.238606
ARHGAP22	7.52484	3.58311	1.30769	2.74003	0.00614343	0.2392
CNNM1	16.1203	2.10456	0.768448	2.73871	0.00616798	0.2392
MTFP1	82.7544	1.12792	0.411945	2.73804	0.00618064	0.2392
DUOXA1	10.0731	2.6922	0.983377	2.73771	0.00618692	0.2392
SAMD13	12.2723	2.27932	0.833163	2.73575	0.00622385	0.239924
INSIG1	598.942	0.964143	0.352539	2.73486	0.00624077	0.239924
COX14	574.327	0.830387	0.303952	2.73197	0.00629566	0.240885
PLLP	88.7324	1.12973	0.413566	2.73169	0.00630102	0.240885
MMD2	24.4014	2.06442	0.757028	2.727	0.00639126	0.243635
MPC2	973.509	0.858102	0.314701	2.72672	0.00639674	0.243635
CEL	802.741	0.999026	0.366595	2.72515	0.00642725	0.24394
KLHL24	479.168	1.38027	0.507224	2.72122	0.00650418	0.246254
SP6	38.7992	2.01128	0.739241	2.72074	0.00651357	0.246254
GPR146	62.8772	1.59141	0.5867	2.71248	0.00667824	0.251089
FTL	2423.03	0.925875	0.341471	2.71143	0.00669939	0.251424
FAXDC2	129.161	1.11832	0.413153	2.7068	0.00679343	0.254036
KANK4	4.22186	5.82633	2.15297	2.70618	0.00680619	0.254036
SPATA18	38.8641	1.72925	0.639224	2.70523	0.00682572	0.254301
X45362	23.7956	1.8806	0.695361	2.70449	0.00684098	0.254407
MXRA7	3908.54	0.832916	0.308133	2.70311	0.00686943	0.255003
OBSCN.AS1	25.1214	1.90265	0.704594	2.70035	0.00692664	0.255736
NANOS1	70.3063	1.33612	0.495288	2.69767	0.00698264	0.256569
SCX	195.15	1.18092	0.437787	2.69748	0.00698674	0.256569
TMEM256	39.6723	1.35545	0.502879	2.69539	0.00703069	0.257403
SLC4A9	2.9948	5.33349	1.97888	2.6952	0.00703459	0.257403
PLXNA3	1735.8	0.887435	0.329436	2.6938	0.00706417	0.258025
MCC	30.916	1.65659	0.615912	2.68966	0.00715249	0.259868
ACHE	9.5025	2.80456	1.04272	2.68965	0.00715269	0.259868
PLCD3	1933.67	0.985666	0.366672	2.68814	0.00718505	0.260122
SERPINA5	3899.12	0.789158	0.293692	2.68702	0.00720917	0.260215
AL390719.1	3.94495	5.73201	2.13336	2.68685	0.00721302	0.260215
TNFAIP3	94.4404	1.35349	0.50411	2.68492	0.00725473	0.260896
KCNQ2	15.3571	2.81297	1.04886	2.68193	0.00731994	0.26152
EEF1A1	58852.2	0.83489	0.311333	2.68166	0.00732577	0.26152
GALNT14	4.89233	4.46767	1.66713	2.67986	0.00736532	0.262019
APOC1	1935.72	1.01594	0.379259	2.67875	0.00738981	0.262434
UNC13A	126.889	1.08353	0.405619	2.6713	0.00755585	0.26763
PANX1	120.06	0.991941	0.371745	2.66834	0.0076228	0.268845
AL512625.2	24.4785	2.00057	0.75001	2.66739	0.00764419	0.269136
SVIP	40.0227	2.10253	0.789023	2.66473	0.00770512	0.270816
SMAD9	54.9701	1.76701	0.663767	2.66209	0.00776579	0.272481
RPS6KL1	92.1645	1.3874	0.521593	2.65992	0.00781586	0.273175
TMEM63C	1065.48	0.853105	0.320836	2.65901	0.00783707	0.273175
ZFAND2A	169.525	0.897186	0.337644	2.65719	0.00787945	0.273175
RPS6	8712.22	0.738531	0.277988	2.6567	0.00789094	0.273175
TRIM14	40.4202	1.61354	0.608192	2.653	0.00797788	0.273902
AL161773.1	7.11612	3.90924	1.47405	2.65204	0.00800064	0.273902
LINC00683	44.3402	1.65379	0.623601	2.652	0.00800162	0.273902
TBC1D9	284.575	0.920754	0.347217	2.65182	0.00800603	0.273902
MAML3	33.2321	1.56364	0.589737	2.65142	0.0080155	0.273902
DOC2GP	5.44344	4.04807	1.52707	2.65088	0.00802835	0.273902
EGLN1	1527.89	0.925459	0.349143	2.65066	0.00803354	0.273902
COL13A1	45.7136	1.83651	0.693223	2.64923	0.00806758	0.274606
TFF3	2.9197	5.29461	1.99992	2.64741	0.008111	0.275626
GABARAPL2	600.877	0.995284	0.37616	2.6459	0.00814733	0.275945
RPS7	6988.4	0.837168	0.316655	2.64378	0.00819853	0.276737
HMGA1	77.9158	1.13698	0.430144	2.64325	0.00821156	0.276737
TMEM121B	10.0983	3.04284	1.15141	2.6427	0.00822474	0.276737
PDCD6IPP2	9.84812	2.78983	1.058	2.63689	0.0083671	0.280676
FGF11	28.8704	1.99209	0.755558	2.63659	0.00837451	0.280676
BSPRY	45.5228	1.52237	0.577475	2.63625	0.00838287	0.280676
RPL17.C18orf32	337.927	1.32199	0.501711	2.63496	0.00841476	0.281284
BEX1	160.349	1.05882	0.40199	2.63396	0.00843966	0.281657
INSYN2B	144.445	1.34745	0.512143	2.63101	0.00851327	0.28319
FAM84B	12.6866	2.21582	0.843449	2.6271	0.00861171	0.285807
LAMTOR5	344.942	0.929812	0.353975	2.62678	0.00861982	0.285807
LINC01750	20.8076	2.39072	0.911977	2.62147	0.00875511	0.28889
VEGFA	4824.62	0.815797	0.311513	2.61882	0.00882335	0.290674
GAS6.AS1	54.6301	1.34111	0.512222	2.61822	0.00883898	0.290722
FSTL3	188.127	0.995028	0.380557	2.61466	0.00893166	0.29283
RPL13AP7	4.60574	4.52113	1.73052	2.61259	0.008986	0.294141
SLC1A1	5.70215	3.80787	1.45983	2.60844	0.0090957	0.29597
X45353	97.1767	1.09252	0.419512	2.60425	0.00920743	0.297586
ANKS1B	491.849	0.908834	0.349505	2.60034	0.00931308	0.300526
FAIM2	24.4737	2.21929	0.85374	2.59949	0.00933618	0.300616
NDRG4	1420.55	0.949519	0.365317	2.59916	0.0093452	0.300616
PTPRF	868.16	0.826116	0.318289	2.59549	0.0094456	0.303061
BEX2	235.688	0.842571	0.3247	2.59492	0.00946126	0.303061
CHGB	838.112	0.889889	0.342956	2.59476	0.00946557	0.303061
PCP2	19.9437	1.90941	0.736397	2.59291	0.00951678	0.304225
SPTSSA	815.017	1.56629	0.605046	2.58871	0.00963362	0.307002
BRSK2	54.1905	1.297	0.501315	2.5872	0.00967591	0.307702
AC114803.1	3.66851	5.62699	2.17529	2.58678	0.00968774	0.307702
LINC00574	11.4477	2.65201	1.0254	2.58632	0.00970063	0.307702
IL32	35.8185	1.4857	0.575095	2.5834	0.00978323	0.309843
PSAP	5530.27	0.85141	0.330019	2.57988	0.00988353	0.31219
RRAGD	292.076	1.29713	0.503133	2.5781	0.00993462	0.31219
AC092299.1	31.4289	2.20342	0.854978	2.57716	0.00996153	0.31219
TMEM255A	64.1485	1.40351	0.544603	2.57713	0.00996237	0.31219
NRCAM	636.992	1.29639	0.503045	2.57708	0.009964	0.31219
PALM	437.045	1.16749	0.453267	2.57572	0.010003	0.312247
CRHR1	3.06183	5.36362	2.08261	2.57543	0.0100115	0.312247
TUBA1A	1545.6	0.870116	0.337971	2.57453	0.0100377	0.31225
SFRP4	4.65626	3.89993	1.5149	2.57438	0.0100421	0.31225
SH3BP4	513.168	0.746459	0.290423	2.57025	0.0101625	0.315515
AKR1C2	65.4964	1.20332	0.468756	2.56704	0.010257	0.317968
BHLHE41	68.5331	3.88047	1.51225	2.56602	0.0102872	0.318421
FP565260.3	6.83062	3.89082	1.5185	2.56229	0.0103986	0.320416
NINJ1	83.4741	1.16617	0.455308	2.56127	0.0104291	0.320688
YPEL2	1124.34	1.00166	0.39121	2.56043	0.0104543	0.320688
DUSP16	727.2	1.15056	0.45	2.55679	0.0105643	0.322612
CCDC96	46.6121	1.42688	0.558777	2.55358	0.0106621	0.325114
CYB5A	95.2185	1.21658	0.476716	2.55201	0.0107102	0.326097
OBSCN	763.405	1.0755	0.421679	2.55052	0.0107563	0.326223
TMEM140	101.059	1.07626	0.422009	2.55033	0.0107621	0.326223
CLDN23	11.9768	2.78805	1.09435	2.54768	0.0108441	0.327992
EIF4E1B	10.8274	2.56413	1.00675	2.54693	0.0108674	0.327992
SFTPB	7.19844	3.53069	1.38627	2.5469	0.0108685	0.327992
ACOX2	96.4259	1.08205	0.425099	2.5454	0.0109151	0.328915
SBF2.AS1	293.109	0.986444	0.387755	2.54399	0.0109594	0.329639
UPK1A.AS1	3.55159	5.57979	2.19397	2.54324	0.0109829	0.329639
RPL37	5082.91	0.672418	0.264439	2.54281	0.0109966	0.329639
AC022144.1	62.154	1.08244	0.425723	2.54259	0.0110035	0.329639
CRELD1	68.7332	1.17226	0.46166	2.53923	0.0111097	0.331782
CTSS	125.201	1.10228	0.434176	2.53879	0.0111236	0.331782
SIGLEC11	1822.59	0.70663	0.278401	2.53817	0.0111434	0.331888
MATN2	866.571	0.784168	0.309079	2.53712	0.011177	0.332108
MAL2	10.0037	2.96667	1.17311	2.52888	0.0114426	0.338069
CPLX3	4.66037	4.3936	1.73752	2.52866	0.0114499	0.338069
ENPP5	14.019	3.11778	1.23371	2.52716	NA	NA
DBNDD1	34.3903	1.80683	0.715896	2.52387	0.0116069	0.341016
ALDH3B1	36.1977	1.54914	0.613835	2.5237	0.0116126	0.341016
AP4S1	189.45	0.993366	0.393616	2.52369	0.011613	0.341016
CAPN12	49.7882	2.06562	0.818531	2.52357	0.0116169	0.341016
RPS27A	3831.39	0.960752	0.380789	2.52305	0.0116341	0.341016
CARMIL3	304.796	0.86788	0.344044	2.52259	0.0116496	0.341016
SYTL3	12.091	2.46563	0.977896	2.52136	0.0116901	0.341227
DENND3	124.525	1.43227	0.568455	2.51958	0.0117495	0.341986
SPTBN4	431.614	1.08497	0.431244	2.51592	0.0118724	0.344585
NEXMIF	21.7794	2.38597	0.949095	2.51394	0.0119391	0.345541
EEF1A1P5	561.126	0.836421	0.33289	2.5126	0.0119843	0.345875
RRM2B	234.081	1.35992	0.541997	2.5091	0.0121039	0.348345
SRGN	43.4781	1.29495	0.516231	2.50848	0.0121253	0.348457
PGPEP1	398.767	0.850856	0.3393	2.50768	0.0121527	0.348457
RAP1GAP	635.06	0.972554	0.387969	2.50678	0.0121837	0.348457
SCN5A	5.82493	3.39638	1.35513	2.50631	0.0121999	0.348457
FABP3	69.4174	1.26802	0.505953	2.50621	0.0122034	0.348457
AL451069.1	25.6539	2.38269	0.950805	2.50597	0.0122115	0.348457
PROSER2	75.8201	1.20198	0.480288	2.50263	0.0123275	0.349876
ST6GALNAC4	434.908	0.958048	0.382874	2.50225	0.0123405	0.349876
SULT4A1	13.5256	2.44584	0.977624	2.50182	0.0123555	0.349876
AKR1C3	570.368	0.96183	0.385256	2.4966	0.012539	0.354397
NFKB2	514.783	0.945707	0.37931	2.49323	0.0126588	0.356797
GRB14	7.03649	2.96398	1.18934	2.49212	0.0126982	0.357106
AC135050.2	56.9299	1.39804	0.561896	2.48808	0.0128435	0.360514
SLC22A23	12.66	2.45986	0.988939	2.48737	0.0128691	0.36074
EGR4	3.60507	5.59829	2.25373	2.48401	0.0129913	0.363589
DOCK2	103.828	0.938117	0.377725	2.4836	0.0130062	0.363589
QPCTL	56.4986	1.4385	0.580601	2.47761	0.0132265	0.369242
RPS15A	6081.84	0.961935	0.388617	2.47528	0.0133132	0.369343
CREB5	25.9948	2.46874	0.997411	2.47515	0.0133181	0.369343
ABI3BP	157.134	1.33151	0.537981	2.47502	0.0133228	0.369343
IL1A	9.81777	2.82561	1.14169	2.47494	0.013326	0.369343
KCNK15	79.8216	1.14066	0.461297	2.47273	0.0134087	0.369819
PLEKHA2	1015.87	0.799138	0.32323	2.47235	0.0134227	0.369819
NLRP2	2.84147	5.2536	2.12714	2.4698	0.0135188	0.371331
AC009299.2	50.0996	2.26372	0.917103	2.46834	0.0135742	0.371858
IQGAP2	226.777	1.17119	0.474672	2.46738	0.0136107	0.371863
SPSB1	45.593	1.33912	0.54278	2.46715	0.0136194	0.371863
MAP3K12	324.501	0.854626	0.346437	2.4669	0.0136288	0.371863
COX6C	440.517	0.902772	0.366432	2.46368	0.0137519	0.373727
IQCN	3093.98	0.837895	0.340393	2.46155	0.0138338	0.374117
ULBP1	21.5783	1.69149	0.687214	2.46137	0.0138406	0.374117
LOXL2	28.0658	1.80923	0.735363	2.46032	0.0138815	0.374117
CCN1	194.067	0.972044	0.395197	2.45964	0.0139076	0.374117
FOS	95.9938	1.24117	0.504737	2.45905	0.0139306	0.374117
FOXO4	809.23	0.871068	0.354369	2.45809	0.013968	0.374206
REEP1	16.2068	2.40979	0.980417	2.45792	0.0139743	0.374206
JPH3	14.5933	2.35395	0.958119	2.45684	0.0140164	0.374206
TSPAN6	191.179	1.26273	0.514045	2.45646	0.0140312	0.374206
LINC01807	65.3344	2.29568	0.934989	2.4553	NA	NA
ARPC5	1449.43	1.1099	0.452185	2.45453	0.0141068	0.375405
MIF	1794.89	0.862094	0.351539	2.45234	0.014193	0.377209
NDUFS4	394.794	1.03098	0.420793	2.4501	0.0142818	0.379079
LGR6	3.50711	5.55768	2.27038	2.44791	0.0143687	0.380169
IER5L	49.68	1.2602	0.514917	2.44739	0.0143895	0.380169
RN7SKP255	1043.76	0.964999	0.394461	2.44637	0.0144301	0.380169
PPIC	55.4637	1.45468	0.594656	2.44626	0.0144347	0.380169
TMBIM4	1309.85	0.910718	0.372299	2.4462	0.0144372	0.380169
SNORD67	3.61745	4.82193	1.97154	2.44577	0.0144543	0.380169
AOX1	147.418	1.00182	0.409685	2.44535	0.0144713	0.380169
KIRREL2	8.63887	2.54173	1.03989	2.44422	0.0145166	0.38087
ARL14	3.02865	4.55334	1.86586	2.44035	0.0146731	0.384485
RPS27AP16	25.4181	1.51014	0.619463	2.43781	0.0147764	0.385504
AL359183.1	2.59831	5.12685	2.10328	2.43755	0.0147873	0.385504
CORO2A	14.2301	2.51404	1.03241	2.43511	0.0148871	0.387614
SV2B	1054.6	0.751313	0.308651	2.43418	0.0149254	0.387695
AVPR1A	29.3662	1.69288	0.695752	2.43317	0.0149672	0.387729
ASS1	347.966	1.09185	0.448905	2.43226	0.0150051	0.388219
ZDHHC19	340.324	0.94383	0.388209	2.43124	0.0150472	0.388818
ITPRIP	459.654	0.756664	0.311326	2.43046	0.0150798	0.389169
GABRA3	35.9256	1.46179	0.601743	2.42926	0.0151296	0.389963
GPC3	2.83912	5.2526	2.16385	2.42743	0.0152061	0.391441
FBXO41	781.675	0.881646	0.363439	2.42584	0.0152729	0.392366
AL163636.2	48.819	1.93706	0.798647	2.42543	0.0152903	0.392366
TNFRSF12A	229.574	0.788416	0.325531	2.42194	0.0154379	0.392438
AC245041.2	4.11448	4.35362	1.79767	2.42181	0.0154435	0.392438
MRAS	140.966	0.891121	0.367988	2.4216	0.0154522	0.392438
KCNK6	28.4492	1.45123	0.599574	2.42044	0.0155019	0.392438
NDUFB5	875.68	1.06353	0.439481	2.41996	0.015522	0.392438
PRXL2A	103.252	0.91364	0.377563	2.41983	0.0155277	0.392438
SNHG5	324.638	0.957065	0.395545	2.41961	0.0155373	0.392438
SYTL1	21.4013	1.70202	0.703452	2.41952	0.0155408	0.392438
ABCA3	295.049	1.00773	0.416592	2.41898	0.0155639	0.392438
AP1S3	32.5381	1.28149	0.530978	2.41345	0.0158022	0.397792
PPP1R27	18.1052	2.25121	0.933173	2.41242	0.0158469	0.397941
TRPC1	413.521	1.28531	0.53432	2.4055	0.0161504	0.402727
LCP1	33.2377	1.59787	0.664288	2.40538	0.0161554	0.402727
ZDHHC11B	2.57701	5.11567	2.12773	2.40428	0.0162042	0.403451
DGCR9	92.2362	1.03939	0.432616	2.40257	0.0162803	0.404854
SAMD4A	92.1492	1.10604	0.460643	2.40108	0.0163468	0.405898
RPL10A	4532.91	0.694195	0.289539	2.39758	0.0165036	0.407421
FGD5.AS1	1602.51	0.950975	0.3967	2.39721	0.0165203	0.407421
GPR1	82.9344	1.24345	0.518713	2.39718	0.0165217	0.407421
NTNG2	62.4969	1.25857	0.52512	2.39672	0.0165426	0.407421
INPP5J	44.6092	1.35712	0.566397	2.39607	0.016572	0.407656
RGS9BP	14.4446	1.79171	0.749759	2.38972	0.0168614	0.410202
ADAMTS12	18.8122	2.02889	0.849008	2.38971	0.0168615	0.410202
HMGN3	375.236	0.896715	0.375258	2.3896	0.0168668	0.410202
PPM1H	378.593	0.761899	0.318853	2.3895	0.0168713	0.410202
RPS3A	6738.71	1.07124	0.449104	2.38528	0.0170659	0.413688
X45536	6.89507	3.15542	1.32303	2.38499	0.0170797	0.413688
MAGT1	847.974	1.0057	0.422225	2.38191	0.0172229	0.416172
MREG	56.0921	1.15705	0.485884	2.38133	0.0172504	0.416345
CCN2	4.65784	4.01552	1.68677	2.38061	0.0172842	0.416672
ARHGEF10L	11.9007	1.9118	0.803758	2.37858	0.0173794	0.417492
PDZD4	152.397	1.18569	0.49891	2.37656	0.0174749	0.418145
SYAP1	702.3	0.740364	0.31158	2.37616	0.0174938	0.418145
GTF2IP7	83.2907	1.05381	0.443544	2.37589	0.0175068	0.418145
TNFAIP8	45.4495	1.73457	0.730379	2.37489	0.0175542	0.418746
MISP	78.1473	1.26604	0.533451	2.37331	0.0176296	0.420023
RASA4B	327.513	1.16171	0.489578	2.37287	0.0176503	0.420023
ODF3B	3.16923	4.64214	1.95689	2.3722	0.0176824	0.420023
SGPP2	62.4967	2.05443	0.866098	2.37205	0.0176897	0.420023
ITPR1	208.927	1.19856	0.506064	2.3684	0.0178652	0.421477
AC011504.1	74.6776	1.28496	0.542563	2.36832	0.0178693	0.421477
RHBDF2	244.829	1.10256	0.465553	2.36828	0.0178712	0.421477
LINC02613	5.18325	3.98462	1.68402	2.36613	0.017975	0.422984
TMEM200A	95.4258	1.13231	0.47871	2.36534	0.0180135	0.422984
TMEM246	79.5596	0.930281	0.393704	2.36289	0.018133	0.424966
ADRB1	6.56272	3.50469	1.48515	2.35981	0.0182841	0.426733
NUTM2F	10.8259	2.57088	1.08985	2.35893	0.0183276	0.426733
PNPLA7	347.283	0.95852	0.406344	2.35889	0.0183298	0.426733
AP003068.1	2.89199	4.48256	1.9045	2.35366	0.0185895	0.43139
RAB3IP	52.5123	1.32214	0.562069	2.35227	0.0186592	0.432517
SLC16A9	42.8185	1.3996	0.595114	2.35181	0.0186823	0.432564
DPT	227.739	0.985982	0.419367	2.35112	0.0187169	0.432875
DNAJB9	142.298	1.42878	0.608302	2.3488	0.0188342	0.435098
RMRP	17552.4	0.856218	0.364847	2.34679	0.0189361	0.436058
MAPK8IP2	90.517	1.34446	0.572909	2.34672	0.0189396	0.436058
SH2D3C	13.7055	2.04086	0.870057	2.34566	0.0189932	0.436801
EPHA3	4.85104	5.265	2.24644	2.34371	0.0190928	0.4386
SNORA47	45.507	1.50089	0.640701	2.34258	0.0191508	0.439192
AC097381.1	3.15723	4.61264	1.96923	2.34235	0.0191626	0.439192
KAT2B	365.599	1.08388	0.462962	2.34118	0.0192229	0.439192
FBXO2	12.3945	2.43323	1.0394	2.34099	0.0192326	0.439192
PPP1R3C	156.859	1.38903	0.593427	2.34069	0.0192483	0.439192
KLK8	8.3101	2.51592	1.07505	2.34029	0.0192686	0.439192
RARB	55.4314	1.23015	0.526202	2.33779	0.0193983	0.440439
AFDN	198.166	0.781442	0.334918	2.33323	0.0196359	0.444617
NECTIN1	82.0891	1.3425	0.575929	2.33102	0.0197525	0.445759
PADI2	5.18775	3.32226	1.42564	2.33037	0.0197865	0.446035
RASA4CP	91.2765	1.207	0.518321	2.32868	0.0198763	0.447165
KRT7	19.1771	2.01476	0.865223	2.3286	0.0198803	0.447165
MT1X	50.9701	1.22769	0.52758	2.32701	0.0199646	0.448321
SEMA3B.AS1	3.43535	4.00795	1.72302	2.32611	0.0200125	0.448321
HAGH	333.588	0.932515	0.400933	2.32586	0.020026	0.448321
DDIT3	379.267	0.771084	0.331615	2.32524	0.0200594	0.448321
DGAT2	15.6396	2.15605	0.927782	2.32388	0.0201319	0.449314
SNED1	1309.78	0.797219	0.343522	2.32072	0.0203018	0.451497
FAM78A	13.6554	2.17127	0.9357	2.32047	0.0203153	0.451497
TCEAL1	333.828	0.74155	0.319705	2.31948	0.0203689	0.452197
SLC31A1	695.645	0.69997	0.302237	2.31596	0.0205604	0.455463
AP000721.2	25.4846	1.84263	0.796389	2.31373	0.0206824	0.456685
ARRDC3	315.184	1.37261	0.59376	2.31172	0.020793	0.457968
AC113189.1	3.02463	5.34397	2.31234	2.31107	0.0208293	0.457968
SMIM30	460.11	1.27139	0.550246	2.31058	0.0208562	0.457968
SUB1	2511.41	1.29008	0.558933	2.30811	0.0209931	0.458698
NOTCH1	49.9236	1.39328	0.604002	2.30674	0.0210691	0.458698
ITLN2	17.0349	1.85044	0.802319	2.30637	0.0210902	0.458698
LINC02614	361.616	0.787673	0.341635	2.3056	0.021133	0.458698
RASD1	29.7037	1.58528	0.688736	2.30173	0.0213504	0.461489
MPV17L	58.9179	0.98916	0.430055	2.30008	0.0214438	0.462344
SLC12A5.AS1	88.487	1.06113	0.461474	2.29944	0.0214802	0.462344
RND1	13.928	1.78982	0.778599	2.29877	0.0215177	0.462665
SDC2	1224.56	0.767064	0.333869	2.2975	0.0215902	0.463251
EBPL	405.214	0.699749	0.304808	2.2957	0.021693	0.463996
CARD8.AS1	45.8521	1.21968	0.531379	2.29531	0.0217155	0.463996
PRDX3	2332.05	1.09692	0.478176	2.29396	0.0217926	0.465158
TMEM64	711.906	0.942851	0.411194	2.29296	0.0218503	0.46554
RPL24	3325.41	0.645326	0.281498	2.29247	0.0218786	0.46554
MAP1LC3B	290.046	1.12424	0.490535	2.29186	0.0219136	0.465799
RPL7AP6	107.584	0.925686	0.404018	2.2912	0.0219517	0.466128
DHRS13	93.0671	0.989356	0.432096	2.28967	0.0220406	0.466968
BPNT1	425.681	0.71515	0.312415	2.2891	0.0220733	0.466968
GRAMD1C	60.1172	1.73991	0.760134	2.28895	0.0220825	0.466968
SCAND2P	616.81	0.992085	0.433974	2.28604	0.0222516	0.468685
TIMM10	116.377	0.855937	0.374529	2.28537	0.0222911	0.468685
SORCS2	163.49	1.20171	0.525893	2.28509	0.0223076	0.468685
GNAO1	65.4389	1.32053	0.577969	2.28477	0.0223262	0.468685
LINC02475	213.12	1.24856	0.546553	2.28442	0.0223466	0.468685
CHSY1	727.908	0.87586	0.383709	2.28261	0.0224531	0.470436
SGMS1	413.619	0.809914	0.354981	2.28157	0.0225146	0.471062
BIRC7	236.489	0.897635	0.393743	2.27975	0.0226227	0.471578
FAM210B	429.897	0.832144	0.365203	2.27858	0.0226921	0.472545
RAB11FIP4	31.4801	1.56992	0.689565	2.27668	0.0228054	0.47385
NAALADL1	2.94886	4.5317	1.99241	2.27448	0.0229373	0.475718
CTSF	92.8609	1.11781	0.491709	2.27332	0.0230069	0.476195
ADAMTSL5	102.624	1.03988	0.457806	2.27145	0.0231198	0.477569
AL590327.1	29.4271	1.54433	0.68017	2.27051	0.0231767	0.47815
NEFL	816.127	0.8982	0.395709	2.26985	0.0232167	0.47815
ZCCHC10	180.798	1.24324	0.547816	2.26944	0.0232413	0.47815
KCNG1	15.5188	2.64237	1.16482	2.26847	0.0233005	0.478408
CHST3	160.017	0.831338	0.366788	2.26654	0.0234186	0.479103
PFKFB3	737.46	0.68671	0.303191	2.26494	0.0235162	0.479473
IRF2BP2	1859.52	0.690122	0.305191	2.26128	0.023742	0.482158
EFEMP1	3.00038	4.54454	2.01026	2.26067	0.0237794	0.48244
GEMIN2	161.654	0.837451	0.370548	2.26003	0.0238193	0.482772
RAB6B	38.9789	1.16991	0.517877	2.25906	0.0238799	0.483048
NDUFA1	181.879	0.761907	0.337403	2.25815	0.0239363	0.483048
PLP1	11.0285	2.00202	0.886667	2.25792	0.0239508	0.483048
HOXC13	163.308	0.914705	0.405499	2.25575	0.0240864	0.484453
RNF165	15.9387	2.1862	0.969343	2.25534	0.0241119	0.484453
ADM	54.6725	1.62342	0.719873	2.25514	0.0241243	0.484453
CAMK2B	12.5722	2.21741	0.983295	2.25508	0.0241285	0.484453
MAT2B	1426.61	0.966979	0.429062	2.2537	0.024215	0.484694
FGB	2.96418	5.32172	2.36195	2.2531	0.0242529	0.484694
JUND	4357.1	0.943203	0.418792	2.2522	0.0243097	0.484694
HCG4	14.3657	1.89292	0.84063	2.25179	0.0243357	0.484694
IL18	3.16911	5.41186	2.40344	2.25171	0.0243406	0.484694
SPINT2	39.6007	1.52843	0.67882	2.2516	0.0243474	0.484694
KNDC1	1222.16	0.990675	0.440024	2.25141	0.0243596	0.484694
RN7SKP203	5305.85	1.07325	0.477694	2.24673	0.0246575	0.490066
HIGD1A	964.543	1.02358	0.455867	2.24534	0.0247464	0.490326
DCC	2.96699	5.31733	2.36895	2.24459	0.0247943	0.490405
PICSAR	14.3624	2.2687	1.01354	2.2384	0.0251952	0.497014
KDM6B	780.251	0.711815	0.318015	2.2383	0.0252012	0.497014
MGARP	1151.81	0.713969	0.319214	2.23664	0.0253096	0.498154
AP006621.5	217.655	1.2219	0.546395	2.2363	0.0253321	0.498154
AC009690.1	52.7514	1.02639	0.459179	2.23528	0.0253991	0.498518
PPM1L	1196.42	0.734841	0.328959	2.23384	0.0254937	0.499577
CYP2B7P	11.6447	2.41638	1.08183	2.2336	0.0255095	0.499577
RPL9P9	84.5014	1.37759	0.616926	2.23299	0.0255498	0.499577
PEX2	456.668	1.00494	0.450194	2.23224	0.0255993	0.499577
EEF1A1P6	72.9486	1.19498	0.535642	2.23092	0.0256862	0.500769
TMEM45A	163.203	1.67266	0.750003	2.2302	0.0257339	0.500769
RPL37A	5512.1	0.611578	0.274241	2.23007	0.0257428	0.500769
NDUFB9	793.792	0.721075	0.323413	2.22958	0.0257756	0.500769
GRID2IP	35.6238	1.24658	0.559276	2.22892	0.0258191	0.501002
RAB17	27.7569	1.57455	0.706801	2.22771	0.0258998	0.501447
CPLX2	59.2382	1.1986	0.538159	2.22723	0.0259321	0.501447
HRK	85.8967	1.05644	0.474414	2.22683	0.0259589	0.501447
KCNMA1	184.526	0.912699	0.409905	2.22661	0.0259734	0.501447
PFDN4	195.381	1.22669	0.551118	2.22582	0.0260265	0.501447
SCEL	79.1708	1.40784	0.632617	2.22543	0.0260524	0.501447
AC008403.1	188.304	1.20063	0.539542	2.22528	0.0260622	0.501447
NIM1K	31.0749	1.54231	0.693433	2.22416	0.0261376	0.502425
AC092634.3	3.39041	4.06112	1.82722	2.22257	0.0262451	0.503978
SLAIN1	11.8828	2.81831	1.26823	2.22223	0.0262676	0.503978
SMIM22	2.79659	5.2354	2.35689	2.22132	0.0263296	0.504224
AC092068.2	30.6214	1.36127	0.61296	2.22082	0.0263632	0.504397
IRS1	61.1265	1.26561	0.570147	2.21979	0.0264328	0.505098
AC060234.2	5.31329	2.89978	1.30668	2.2192	0.0264729	0.505098
AL135905.2	313.486	1.18504	0.534004	2.21916	0.026476	0.505098
TSPAN18	980.878	0.678458	0.305835	2.21838	0.0265292	0.505098
CD163L1	4.95217	3.36527	1.51718	2.2181	0.0265481	0.505098
RPS14	5804.32	0.632381	0.285138	2.2178	0.0265682	0.505098
CFAP77	3.47014	4.09555	1.84788	2.21635	0.0266675	0.506037
C1D	385.02	1.41841	0.64034	2.21508	0.0267543	0.506676
DIPK2A	444.676	0.885102	0.399766	2.21405	0.0268253	0.506808
BBS12	33.0021	1.46804	0.663077	2.21398	0.0268305	0.506808
KLK13	16.4243	1.7706	0.799823	2.21374	0.0268467	0.506808
EAPP	416.723	0.933674	0.422016	2.21242	0.026938	0.507802
CDK5R2	21.2106	2.2996	1.03957	2.21206	0.0269625	0.507802
ZNF124	286.076	1.19546	0.540524	2.21167	0.0269894	0.507843
DOCK9	98.6164	0.923133	0.417725	2.20991	0.0271115	0.509204
IL23R	25.0222	1.87094	0.847666	2.20717	0.0273021	0.512086
FOXN4	5.30159	3.21463	1.45694	2.20642	0.0273546	0.512086
C4orf3	341.82	1.16686	0.528883	2.20627	0.0273649	0.512086
TNIP1	324.662	0.735082	0.333412	2.20473	0.0274732	0.513014
SELENOW	1361.2	0.624342	0.283261	2.20412	0.0275158	0.513014
AKAP7	632.459	1.09471	0.496725	2.20386	0.0275345	0.513014
GBP6	3.91637	3.63818	1.65096	2.20368	0.0275471	0.513014
SSPO	1125.76	1.10217	0.500646	2.20149	0.0277012	0.513014
CRACR2B	431.106	1.02818	0.467207	2.20069	0.0277577	0.513014
CCNG2	167.18	1.34597	0.611751	2.20019	0.0277934	0.513014
CFD	2.63451	4.33824	1.97192	2.20001	0.0278062	0.513014
RPL27	1235.69	0.656546	0.298707	2.19796	0.0279516	0.514606
AC100803.1	3.7007	3.54308	1.6142	2.19494	0.0281676	0.516726
PPP1R3B	163.976	1.11608	0.508749	2.19377	0.0282518	0.5168
SELENOM	2.61555	4.32795	1.97309	2.19348	0.0282726	0.5168
PLOD2	234.201	1.53779	0.702515	2.18898	0.0285985	0.520899
CCDC159	137.689	1.11619	0.51031	2.18728	0.0287221	0.52176
PVRIG	4.69156	3.70421	1.6939	2.1868	0.0287572	0.521933
MXI1	206.761	1.21166	0.555093	2.1828	0.0290502	0.524798
AL133216.1	2.65502	4.34939	1.99297	2.18236	0.0290828	0.524798
FBXO24	43.4964	1.07983	0.494934	2.18177	0.0291263	0.524915
LRRC26	2.16469	4.86241	2.22988	2.18056	0.0292156	NA
ACP4	13.9442	2.52503	1.15978	2.17716	0.0294686	0.52922
SHISA4	151.279	0.800102	0.367584	2.17665	0.0295065	0.529438
WBP1L	816.378	0.624743	0.287288	2.17462	0.0296586	0.531236
SOWAHD	10.2046	2.40372	1.10645	2.17245	0.0298215	0.532758
PGK1	3139.59	0.817187	0.376391	2.17111	0.0299228	0.533639
AC105460.2	18.7565	2.01641	0.928748	2.17111	0.0299229	0.533639
MAP3K7CL	2.18678	4.87625	2.2468	2.17031	0.0299834	NA
PRRG4	60.9986	1.12113	0.516691	2.16982	0.0300206	0.534915
TFF1	2.24293	4.91645	2.26628	2.16939	0.0300527	NA
ITM2B	2944.56	0.775515	0.357571	2.16884	0.0300947	0.535632
DUSP27	3.29546	4.69813	2.16652	2.16851	0.0301196	0.535632
DNAJC25.GNG10	104.748	1.1724	0.540822	2.16781	0.030173	0.535632
DNAJB1	3039.21	0.681174	0.314299	2.16728	0.0302132	0.535632
DDIT4	1141.14	0.759158	0.350301	2.16716	0.0302226	0.535632
SNRPD2	926.198	0.702264	0.32409	2.16688	0.0302438	0.535632
ENTPD1	201.342	1.18181	0.545691	2.16572	0.0303329	0.536746
COL24A1	13.202	1.89195	0.874352	2.16383	0.0304771	0.538498
RASL11B	10.6432	2.16803	1.00203	2.16363	0.0304931	0.538498
PTGR1	533.627	0.655374	0.302938	2.1634	0.0305108	0.538498
CCDC183	59.9969	1.07598	0.497894	2.16105	0.0306912	0.541217
MINDY1	396.378	0.646777	0.299412	2.16016	0.0307606	0.541508
PPL	22.1209	1.59568	0.739315	2.15832	0.0309027	0.541714
RNASE2	2.70826	5.19103	2.40542	2.15806	0.0309235	0.541714
AC092068.3	87.2463	1.35783	0.629248	2.15786	0.0309388	0.541714
AC006064.3	8.8775	2.12871	0.986663	2.15748	0.0309683	0.541714
MEIOB	11.8232	2.2306	1.03399	2.15728	0.0309838	0.541714
IKBKB	350.455	0.756482	0.350738	2.15683	0.0310189	0.541865
FUT8	360.008	0.838425	0.38917	2.15439	0.0312094	0.54288
CACNG7	3.1289	4.62066	2.14997	2.14917	0.0316207	0.547246
ATF1	696.146	0.870061	0.404936	2.14864	0.0316631	0.547519
TPT1	21308	0.811375	0.377706	2.14816	0.0317008	0.547707
CLIP3	83.009	0.943093	0.439175	2.14742	0.0317599	0.547841
POU5F1P4	2.70872	5.18475	2.41474	2.14713	0.0317831	0.547841
PLCH2	73.5957	1.11649	0.52001	2.14706	0.0317887	0.547841
Z99916.1	3.17853	4.62316	2.15448	2.14583	0.0318862	0.548484
RAB9A	478.014	0.948997	0.442374	2.14524	0.031934	0.548484
ARHGEF4	72.0105	1.06662	0.497289	2.14487	0.0319635	0.548484
PPARG	2.63707	5.15098	2.40197	2.14448	0.0319941	0.548484
RHOXF2	2.70168	5.18116	2.41631	2.14424	0.0320134	0.548484
ZNF627	234.807	1.00783	0.470151	2.14362	0.0320631	0.548592
FBP1	5.66252	3.27251	1.52672	2.14349	0.0320739	0.548592
CEACAM20	5.83666	2.58906	1.2081	2.14309	0.0321058	0.548592
B4GALNT4	14.1002	2.29355	1.07126	2.14097	0.0322762	0.550225
AC119751.3	11.2803	2.94671	1.37682	2.14022	0.032337	0.550341
SEC61G	486.62	0.70019	0.327241	2.13967	0.032381	0.550341
FA2H	2.54931	4.2915	2.00603	2.1393	0.0324112	0.550341
AC091167.7	4.49178	3.63497	1.6992	2.13923	0.0324172	0.550341
MMP19	3.03303	3.81502	1.78451	2.13785	0.0325292	0.551328
ETFRF1	714.917	1.07812	0.504866	2.13545	0.0327243	0.552806
IFT52	312.582	0.776971	0.364039	2.13431	0.0328176	0.553926
DYNLL1	3177.23	0.684603	0.320938	2.13313	0.0329142	0.554916
LAMP5	2.37073	4.99236	2.34114	2.13245	0.0329698	NA
PSMA5	627.6	0.645831	0.302935	2.13192	0.0330138	0.555407
C11orf86	37.5253	1.2803	0.601275	2.12931	0.0332288	0.557651
EXOC3L4	90.0471	1.17277	0.551044	2.12828	0.0333143	0.55862
MAF	339.509	0.65979	0.310082	2.12779	0.0333543	0.55862
IMPDH1	3769.34	0.794294	0.373879	2.12447	0.0336312	0.561644
HIST2H4A	3992.57	0.83584	0.393552	2.12384	0.0336837	0.562063
ABTB2	456.546	1.01874	0.48023	2.12136	0.0338915	0.563606
NFIL3	52.7575	1.52047	0.716831	2.1211	0.0339137	0.563606
CHRNA4	120.13	1.13855	0.536973	2.1203	0.0339804	0.564257
TSPAN12	6102.12	0.921875	0.435667	2.11601	0.0343439	0.567457
ATP2C2	56.1114	1.20846	0.571182	2.11572	0.0343687	0.567457
LXN	87.4593	1.16909	0.55276	2.115	0.0344297	0.567457
SELENOK	217.114	0.926751	0.438292	2.11446	0.0344759	0.567457
TARDBPP2	5.25319	3.11891	1.47523	2.11418	0.0344998	0.567457
TTLL6	16.2043	1.98935	0.941033	2.114	0.034515	0.567457
AC022211.4	15.3396	2.07491	0.981644	2.11371	0.0345401	0.567457
STK17B	760.274	1.13614	0.537602	2.11335	0.0345706	0.567457
TNFSF10	114.892	1.19154	0.564134	2.11216	0.0346729	0.567932
CNTNAP5	30.8596	1.20149	0.569345	2.11031	0.0348316	0.569166
NUP210	210.105	1.04822	0.49674	2.1102	0.0348414	0.569166
AC015712.6	11.1971	2.14026	1.01466	2.10934	0.0349149	0.569166
FRMD5	214.179	0.856667	0.406217	2.10889	0.0349542	0.569353
AC016747.1	181.181	0.904958	0.429183	2.10856	0.0349827	0.569365
AC104809.2	1237.96	0.766684	0.363703	2.108	0.0350311	0.569701
ALDOB	7.42193	2.85781	1.35632	2.10703	0.0351147	0.570325
SMIM14	310.059	0.834072	0.39599	2.10629	0.0351788	0.570325
CLEC4M	443.347	0.737593	0.350612	2.10373	0.0354022	0.572554
PELI1	81.2092	0.876436	0.416895	2.10229	0.0355275	0.573675
COMMD3	436.707	0.835108	0.398076	2.09786	0.0359174	0.577242
RNF11	410.366	0.882523	0.420742	2.09754	0.035946	0.577249
MYORG	432.422	0.673202	0.321032	2.097	0.035994	0.577567
ANKZF1	803.725	0.893001	0.425997	2.09626	0.0360592	0.577829
LARP1P1	2.14731	4.85153	2.31443	2.09621	0.0360636	NA
SLC17A5	180.067	1.00302	0.479423	2.09215	0.0364251	0.582299
AC018755.3	56.9274	1.21387	0.580259	2.09194	0.0364441	0.582299
OSER1.DT	84.4392	0.934553	0.446853	2.09141	0.0364914	0.582299
CDIP1	240.798	0.84393	0.403575	2.09113	0.0365162	0.582299
RNF24	393.477	0.83486	0.399387	2.09035	0.036586	0.582703
SERPINB8	5.31998	3.62119	1.73308	2.08945	0.0366673	0.582703
TMEM189.UBE2V1	3.31729	5.48372	2.62516	2.08891	0.0367158	0.582703
AL441992.1	27.2638	1.42425	0.682025	2.08827	0.0367733	0.582703
LINC00173	15.1077	1.92916	0.924014	2.0878	0.0368156	0.582703
CD34	2.54764	5.09624	2.44106	2.08771	0.0368237	0.582703
HSBP1	1320.04	0.65577	0.314196	2.08713	0.036876	0.582703
COX17	286.298	0.697329	0.334118	2.08707	0.0368815	0.582703
MSMO1	790.628	1.30795	0.62691	2.08635	0.0369469	0.582817
TGM2	79.1136	0.955281	0.458561	2.08321	0.0372319	0.585256
DCLK1	12.7945	1.78215	0.855536	2.08308	0.0372443	0.585256
AC018521.1	2.54842	5.09668	2.44738	2.0825	0.0372965	0.585543
SNCAIP	3.18594	3.97026	1.90742	2.08148	0.0373904	0.585823
JAK3	201.281	0.846044	0.406473	2.08143	0.0373948	0.585823
TP53INP1	245.901	1.37527	0.661051	2.08043	0.0374857	0.586688
UAP1	395.257	0.743474	0.357796	2.07793	0.0377163	0.588341
SUPT4H1	430.319	0.627035	0.301879	2.07711	0.0377914	0.588341
KRT18	29.0496	2.17704	1.04842	2.0765	0.0378477	0.588341
CNGB1	355.541	0.796371	0.383536	2.07639	0.0378577	0.588341
SSTR2	2.42927	4.2418	2.04325	2.076	0.0378938	NA
PPP1R32	13.5372	2.34547	1.12984	2.07593	0.0379	0.588341
APCDD1L	2.5492	5.09714	2.4575	2.07412	0.0380686	0.589308
RN7SL434P	12.1037	2.14022	1.03205	2.07375	0.0381023	0.589308
AC022075.1	399.544	0.732015	0.35305	2.0734	0.0381349	0.589308
WEE2	2.54294	5.09375	2.45906	2.07142	0.0383194	0.590701
INHA	3484.66	0.760361	0.367145	2.07101	0.038358	0.590701
TCAF2P1	9.80112	3.14442	1.51839	2.07089	0.0383692	0.590701
TMEM263	1273.59	0.974924	0.471183	2.0691	0.0385369	0.592393
MPP7	89.9102	0.97335	0.4706	2.06832	0.0386104	0.592624
WASIR2	11.3263	1.91928	0.928112	2.06794	0.0386459	0.592624
CADM1	65.8183	1.06763	0.516343	2.06768	0.0386703	0.592624
SNN	396.451	0.681325	0.32956	2.06738	0.0386988	0.592624
TMEM219	359.133	0.663815	0.321304	2.066	0.0388282	0.593752
AL355987.4	228.517	0.744724	0.361145	2.06212	0.0391964	0.597697
EPHX1	3785.93	0.613322	0.297899	2.05882	0.039511	0.601501
HSPA1B	3010.38	0.726566	0.353218	2.05699	0.0396871	0.603733
IKZF2	20.5953	2.43395	1.18347	2.05661	0.0397234	0.603836
RASAL1	40.233	1.34753	0.655314	2.05631	0.0397528	0.603836
SNAPIN	747.812	0.751001	0.365554	2.05442	0.0399354	0.605206
CEACAM6	9.34749	3.33907	1.62625	2.05324	0.0400498	0.605206
CDRT4	163.639	0.692549	0.337421	2.05248	0.0401233	0.605814
AC020663.4	171.958	0.93594	0.456072	2.05217	0.0401527	0.605814
PSG8.AS1	69.8018	0.914963	0.445926	2.05183	0.0401866	0.605814
MICAL1	185.843	0.779849	0.38021	2.0511	0.0402573	0.605814
GSDMB	152.372	0.875195	0.4268	2.0506	0.040306	0.605814
PTX3	16.439	1.54748	0.754999	2.04965	0.040399	0.605814
S100A9	3.17944	3.96363	1.93448	2.04894	0.0404685	0.605814
CLDN9	6.45753	2.71897	1.32711	2.04879	0.0404823	0.605814
C1GALT1C1	122.767	1.08728	0.530705	2.04874	0.0404872	0.605814
CRIP2	4.05657	3.28744	1.60475	2.04857	0.0405039	0.605814
MAOA	391.172	0.700402	0.342229	2.04659	0.0406984	0.607821
VOPP1	488.653	0.645327	0.315505	2.04538	0.0408177	0.607821
ZBTB4	1086.76	0.751014	0.367322	2.04457	0.0408976	0.607821
ATP4A	65.1016	1.08267	0.529598	2.04432	0.0409218	0.607821
XDH	50.4642	1.00098	0.489999	2.04283	0.0410694	0.6083
AL513190.1	12.6798	1.94663	0.953024	2.04259	0.0410935	0.6083
GAS6.DT	2.53057	5.09388	2.49406	2.04241	0.0411113	0.6083
AL356652.1	4.82925	3.30396	1.61782	2.04224	0.0411281	0.6083
SNAPC5	95.9021	0.843222	0.413099	2.04121	0.04123	0.609116
MGST3	3353.25	0.628886	0.308323	2.0397	0.0413803	0.610896
AC092338.3	3.11699	4.61555	2.26526	2.03754	0.041596	0.613186
RMRP.1	31945.7	0.717061	0.35197	2.03728	0.0416223	0.613186
GPR155	157.983	1.32294	0.649995	2.0353	0.0418205	0.614814
TMEM123	715.276	1.20497	0.592051	2.03525	0.0418257	0.614814
CASC4	1670.75	0.923133	0.453651	2.0349	0.0418611	0.614893
NADSYN1	534.111	0.600607	0.295294	2.03393	0.041959	0.615889
BDH2P1	2.42453	5.02768	2.4731	2.03294	0.0420581	NA
AC008687.3	4.386	3.70333	1.82198	2.03259	0.0420943	0.617433
TBKBP1	221.183	0.917806	0.451682	2.03197	0.0421564	0.61746
CD36	23.0236	1.47769	0.727898	2.03008	0.0423479	0.618938
AC073283.2	19.3239	1.40811	0.694112	2.02864	0.0424946	0.619689
POLB	97.4932	1.00997	0.497874	2.02857	0.0425025	0.619689
ELMO1	6.28548	2.8469	1.40353	2.02839	0.0425202	0.619689
TRIM22	150.087	0.954913	0.470867	2.02799	0.0425614	0.619848
SNORD94	45.3869	1.53554	0.758134	2.02542	0.0428244	0.623234
AL645608.8	2.50973	5.07557	2.50746	2.02418	0.0429513	0.624195
AL691403.2	2.50973	5.07557	2.50746	2.02418	0.0429513	0.624195
VWA5B2	102.759	0.841691	0.416016	2.02322	0.0430507	0.624681
PDPK2P	324.904	0.764843	0.378286	2.02187	0.0431902	0.624891
OTUD1	178.101	0.78455	0.388071	2.02167	0.0432107	0.624891
SLC27A2	3.3164	3.86171	1.91018	2.02165	0.0432127	0.624891
TMEM249	33.1804	1.32096	0.653632	2.02095	0.043285	0.625495
MOCS2	400.331	0.889312	0.44028	2.01988	0.0433961	0.626217
AL138724.1	15.0852	1.75853	0.871655	2.01746	0.0436474	0.627634
AL136454.1	16.4431	1.53069	0.759072	2.01653	0.0437446	0.628164
AC113935.1	14.4558	1.61314	0.800023	2.01637	0.0437612	0.628164
TMEM14C	313.842	0.773101	0.38344	2.01623	0.0437762	0.628164
PRR36	29.2708	1.19873	0.594681	2.01575	0.0438262	0.628441
ADD2	7.26248	2.65218	1.31664	2.01435	0.043973	0.630106
MUC4	18.2021	1.67107	0.829724	2.01401	0.0440087	0.630176
SCARNA6	568.196	0.78466	0.389746	2.01326	0.0440873	0.63086
LRP1	4855.95	0.742915	0.369324	2.01156	0.0442668	0.632865
RN7SK	2.10129e+06	0.814587	0.405102	2.01082	0.0443446	0.632865
AP002784.1	9.03354	2.55751	1.27225	2.01022	0.044408	0.632865
TMSB15A	37.9267	1.69199	0.841837	2.00988	0.0444442	0.632865
AL512306.2	3.41788	3.89423	1.93771	2.00971	0.0444624	0.632865
AP003119.3	19.9235	1.71548	0.853648	2.00959	0.0444744	0.632865
KRTAP9.9	2.38812	5.00292	2.49023	2.00902	0.0445355	NA
PDZK1IP1	22.361	1.55783	0.776006	2.0075	0.0446967	0.634956
AHRR	35.583	1.14335	0.569589	2.00733	0.0447143	0.634956
MIR4458HG	194.565	0.856898	0.42703	2.00665	0.0447874	0.635006
LPAR6	2.36063	4.99082	2.48727	2.00655	0.0447979	NA
ZNF469	631.274	1.00984	0.503718	2.00477	0.0449872	0.635836
SNORA11F	6.35852	2.42909	1.21169	2.00471	0.0449935	0.635836
GTF3A	575.997	0.643177	0.320962	2.0039	0.0450804	0.636186
OSGIN1	524.619	0.757246	0.378035	2.00311	0.0451654	0.636318
RTN4RL2	2.38499	5.00113	2.49682	2.003	0.0451776	NA
PSD2	17.5108	1.34852	0.673431	2.00247	0.0452343	0.636604
SLC12A7	537.707	0.724248	0.361994	2.00072	0.0454226	0.637669
CYP1A1	2.74446	4.43009	2.21476	2.00026	0.0454727	0.637769
ELP1	1428.33	0.821892	0.411097	1.99927	0.0455796	0.638394
HERC2P7	5.8007	3.61782	1.81045	1.9983	0.0456843	0.638988
ABCG1	93.9856	0.974409	0.487849	1.99736	0.0457864	0.639107
AC138356.2	9.65888	2.09717	1.05045	1.99646	0.0458839	0.639799
SLC35E1	628.484	0.61336	0.307258	1.99624	0.0459082	0.639799
AC036176.1	4.85918	2.86739	1.43693	1.9955	0.045988	0.639799
SESN2	228.139	0.70607	0.353837	1.99547	0.0459921	0.639799
PANX2	13.0583	2.06393	1.03478	1.99456	0.0460909	0.640617
SNORA53	87.372	1.6133	0.808933	1.99435	0.0461135	0.640617
EFNA2	71.3317	0.893973	0.448333	1.99399	0.0461529	0.640731
GPNMB	11.2706	7.24485	3.63451	1.99335	0.0462233	0.641274
RND3	5.13467	3.46389	1.73808	1.99294	0.0462681	0.641461
EGLN1P1	59.2292	1.04505	0.524991	1.9906	0.0465247	0.643364
ZFAS1	777.801	0.745019	0.374323	1.99031	0.046557	0.643364
FLNB	6295.08	0.650357	0.326866	1.98968	0.0466266	0.643818
NOXO1	5.53831	3.24419	1.63083	1.98929	0.0466691	0.643971
SHH	27.6077	1.76742	0.888622	1.98895	0.0467069	0.644059
AC010463.1	11.1117	7.22368	3.63457	1.98749	NA	NA
FAM84A	463.067	0.733339	0.369	1.98737	0.0468817	0.644064
ALDOC	365.077	0.740543	0.372626	1.98736	0.046882	0.644064
TRPV3	21.7195	1.40724	0.708239	1.98696	0.0469273	0.644064
GIPR	123.466	0.869975	0.43795	1.98647	0.0469812	0.644372
AC020916.1	40.4988	1.17825	0.593894	1.98393	0.0472635	0.646945
ZNF890P	7.03088	2.77957	1.40332	1.9807	0.0476246	0.648853
DAPK1	21.1484	1.5964	0.806105	1.98039	0.0476598	0.648902
MRPL54	562.239	0.76417	0.386111	1.97915	0.0477996	0.649703
CABLES1	216.556	0.70054	0.354033	1.97874	0.0478452	0.649703
PPP1R3E	693.651	0.77649	0.392472	1.97846	0.0478772	0.649703
SIPA1L2	143.289	0.854004	0.432009	1.97682	0.0480621	0.651781
ZNF511.PRAP1	3.01603	5.34083	2.70283	1.97602	0.0481528	0.652579
LCN12	24.7287	1.31993	0.668247	1.97521	0.0482444	0.653388
DTX4	24.7809	1.28724	0.652121	1.97392	0.0483904	0.654722
MEX3B	42.9407	1.13733	0.576461	1.97296	0.0485	0.654722
SNTA1	527.328	0.889274	0.450736	1.97294	0.0485027	0.654722
PTK2B	367.698	0.690412	0.350113	1.97197	0.048613	0.655348
CFL2	1298.61	1.1033	0.559698	1.97125	0.0486954	0.655547
TMEM30B	17.3219	1.49434	0.758198	1.97091	0.0487345	0.655547
MUC1	17.669	1.81323	0.920608	1.9696	0.0488841	0.655656
CYB5R2	120.31	0.849335	0.431575	1.96799	0.0490693	0.656499
DBN1	22.0671	1.49746	0.760915	1.96797	0.0490715	0.656499
AC112178.1	4.18675	3.05856	1.55425	1.96787	0.0490828	0.656499
RFPL4B	2.39125	5.00487	2.54362	1.96762	0.0491117	NA
RPL41P2	10.0127	1.87532	0.954026	1.96569	0.0493343	0.658573
JMJD1C.AS1	38.8602	1.08968	0.554485	1.9652	0.0493907	0.658896
YPEL3	53.847	1.13216	0.57657	1.96362	0.0495743	0.660376
EGR1	80.7712	0.966904	0.492483	1.96332	0.0496086	0.660376
F2R	19.9297	1.43981	0.733424	1.96313	0.0496311	0.660376
SLC16A3	122.052	0.911441	0.464403	1.96261	0.0496915	0.660376
AL360181.2	62.8442	1.14698	0.584549	1.96216	0.0497444	0.660604
UNC119	307.066	0.648204	0.3307	1.9601	0.0499844	0.66214
AC026471.2	4.67036	3.22014	1.64292	1.96002	0.049994	0.66214
VLDLR	929.248	0.738607	0.376907	1.95965	0.0500365	0.66214
RGS11	11.6432	2.13011	1.08733	1.95903	0.0501089	0.66214
COL11A2	79.5612	1.19171	0.609442	1.95542	0.0505341	0.664138
PLEKHG5	41.0942	1.11845	0.572046	1.95518	0.0505615	0.664138
LIPH	261.961	0.86409	0.442325	1.95352	0.050758	0.665341
BAIAP2L2	9.18582	2.1399	1.09572	1.95296	0.0508239	0.665341
PCDHB1	227.929	0.959157	0.491164	1.95283	0.0508402	0.665341
TOR4A	97.988	1.13003	0.578863	1.95215	0.0509207	0.665341
AJ239328.1	40.2152	1.20317	0.616402	1.95192	0.0509481	0.665341
YPEL5	474.111	1.05175	0.538964	1.95143	0.0510061	0.665341
AC008763.1	13.3971	1.92952	0.989357	1.95027	0.0511435	0.665341
RPL21	2850.37	0.841833	0.431677	1.95014	0.051159	0.665341
TMEM130	8.66759	2.49723	1.28055	1.95012	0.0511621	0.665341
RPL5	2485.2	0.657826	0.337357	1.94994	0.0511834	0.665341
MMADHC	515.198	0.863178	0.442809	1.94932	0.051257	0.665577
AC004471.2	2.35021	4.98084	2.55522	1.94928	0.0512619	NA
ETV2	15.7258	1.79619	0.921569	1.94906	0.0512882	0.665577
ERO1B	69.8578	0.939677	0.482858	1.94607	0.051646	0.667562
RNU4.2	571.872	0.822506	0.422691	1.94588	0.0516692	0.667562
NKAIN1	12.3401	2.42203	1.24539	1.9448	0.0517989	0.668395
VSIG8	4.65709	3.50206	1.80197	1.94346	0.051961	0.669438
FAM71E1	12.6948	1.87848	0.967269	1.94205	0.0521314	0.669438
AL390198.1	4.80812	2.65175	1.36836	1.93791	0.0526345	0.671034
S100A4	95.8199	1.08181	0.558358	1.93748	0.0526869	0.671034
AC092902.5	4.72114	2.90696	1.50072	1.93704	0.0527401	0.671034
SAP25	548.383	0.933109	0.482556	1.93368	0.0531525	0.673561
ERH	1013.86	0.640605	0.331378	1.93316	0.0532167	0.673958
TP53TG1	99.6966	0.798057	0.412963	1.93252	0.0532957	0.674541
INAFM2	206.227	0.706218	0.365663	1.93134	0.0534416	0.67472
ARRDC4	51.7258	1.03573	0.536442	1.93074	0.0535155	0.674992
GIHCG	120.226	0.737952	0.382234	1.93063	0.053529	0.674992
CYP2F2P	5.35341	2.66722	1.38221	1.92968	0.0536462	0.675388
TMEM14B	230.97	0.916286	0.474969	1.92915	0.053712	0.675388
ZBED6CL	954.331	0.631	0.32711	1.92901	0.0537291	0.675388
SFMBT2	374.64	0.766304	0.397291	1.92882	0.0537527	0.675388
FLRT1	522.791	0.676913	0.350954	1.92878	0.0537581	0.675388
DEDD2	320.06	0.642599	0.333256	1.92824	0.0538249	0.675578
LOXL4	1.8906	4.66568	2.42038	1.92767	0.0538964	NA
C1orf61	7.91016	2.24001	1.16206	1.92762	0.0539026	0.675578
TRAF3IP3	10.6934	2.34299	1.21581	1.92711	0.0539658	0.675578
METRNL	16.217	1.74781	0.906991	1.92705	0.0539739	0.675578
CFB	1.80384	4.60177	2.38832	1.92678	0.054007	NA
REXO5	252.376	0.617011	0.320368	1.92594	0.0541113	0.675578
PPP1R13L	1318.2	0.73336	0.380788	1.9259	0.0541166	0.675578
OSER1	376.325	0.779272	0.404703	1.92554	0.0541618	0.675578
SEC1P	3.46531	3.56794	1.85301	1.92548	0.0541689	0.675578
COX16	320.886	0.866421	0.450419	1.92359	0.0544058	0.677296
CELSR2	161.561	0.804252	0.41842	1.92212	0.0545912	0.67836
SPEG	1226.61	0.82346	0.428857	1.92013	0.0548421	0.680018
AL365436.2	26.5091	1.39799	0.728118	1.92001	0.0548568	0.680018
NUTM2B	78.629	1.2404	0.646196	1.91954	0.0549161	0.680154
HMGA2.AS1	4.61993	2.78417	1.45059	1.91933	0.0549421	0.680154
PROK1	54.2143	3.77886	1.96904	1.91913	0.0549673	0.680154
ANKRD60	2.36056	4.98706	2.59916	1.91872	0.0550199	NA
SNORD89	16.566	1.67019	0.87062	1.91839	0.055061	0.680903
AC144573.1	2.23016	4.90414	2.55835	1.91692	0.0552485	NA
SLC8A3	3.32438	3.39303	1.77125	1.91561	0.0554149	0.683217
COX7B	714.721	0.869187	0.453936	1.91478	0.0555205	0.683286
P2RY2	85.0639	0.860725	0.449612	1.91437	0.0555728	0.68331
AL160408.1	5.66034	2.38775	1.24762	1.91384	0.0556409	0.683536
SVOP	23.1037	1.3221	0.691141	1.91292	0.0557583	0.684331
AC011448.1	97.8189	1.13707	0.5948	1.91168	0.0559166	0.684331
TMEM106C	2141.34	0.641262	0.335474	1.91151	0.055939	0.684331
AC053503.5	11.2446	2.04482	1.06993	1.91118	0.0559819	0.684331
RPH3AL	280.364	0.747392	0.391183	1.91059	0.0560568	0.684331
PSPH	597.353	0.591796	0.309753	1.91054	0.0560633	0.684331
FHL2	1070.45	0.577277	0.302578	1.90786	0.0564088	0.686793
SEMA3B	478.961	0.807697	0.423895	1.90542	0.0567258	0.690187
ABCC6	149.97	0.796532	0.418267	1.90436	0.0568631	0.690187
ATP5MD	670.067	0.935718	0.491636	1.90327	0.0570048	0.691175
BAG3	248.104	0.679718	0.357215	1.90283	0.0570629	0.69147
TMEM126B	167.55	1.04502	0.549352	1.90227	0.0571355	0.691941
ERCC4	353.075	0.937236	0.492785	1.90192	0.0571821	0.692095
KCP	6.12767	2.77185	1.45784	1.90134	0.0572571	0.692394
AC009237.14	116.112	0.695761	0.366006	1.90096	0.0573079	0.692394
RAB11FIP3	933.944	0.804023	0.423106	1.90029	0.0573953	0.69263
B3GAT1	2.57453	4.3302	2.28073	1.8986	0.0576168	0.693922
SDHAF3	216.571	0.998867	0.526227	1.89817	0.0576742	0.693922
HINT1	1080.98	0.62491	0.329304	1.89767	0.0577394	0.693922
FAM57A	48.2051	1.06099	0.559576	1.89607	0.0579512	0.69455
KLK1	1873.54	0.534785	0.282169	1.89527	0.0580571	0.694888
LMCD1	2.07232	4.00339	2.11466	1.89316	0.0583372	NA
CYP2U1	86.8624	0.997326	0.527357	1.89118	0.0586005	0.699757
ABCA6	21.6594	1.73479	0.918478	1.88877	0.0589231	0.702414
AP003717.2	2.19855	4.05833	2.1487	1.88874	0.0589271	NA
AL360169.2	4.05817	3.4619	1.83429	1.88732	0.0591173	0.703198
GFRA1	14.3831	1.50467	0.79731	1.88718	0.0591362	0.703198
STYK1	2.15538	4.86131	2.57652	1.88677	0.059191	NA
SCGN	2.15538	4.86131	2.57652	1.88677	0.059191	NA
CGRRF1	126.664	1.24518	0.660292	1.8858	0.0593225	0.704274
MROH1	2198.99	0.712534	0.3781	1.88451	0.0594956	0.704513
MYPN	81.5491	0.949588	0.504164	1.88349	0.0596338	0.704513
ZNF503.AS2	106.821	0.938535	0.498326	1.88338	0.0596495	0.704513
DEFB126	2.59515	3.5722	1.89698	1.8831	0.0596875	0.704513
AP002008.4	5.17651	2.67239	1.4192	1.88303	0.0596962	0.704513
IDI1	1282.65	0.681367	0.362178	1.8813	0.0599305	0.704513
SNORA73B	873.123	0.670179	0.356401	1.88041	0.0600527	0.704513
SYN2	11.3957	2.27873	1.21209	1.88	0.060108	0.704513
ZNF383	287.152	0.894471	0.475794	1.87995	0.0601145	0.704513
TSNAX	669.888	0.855079	0.454961	1.87946	0.0601823	0.704513
SMAD6	47.8765	1.01453	0.539912	1.87908	0.0602341	0.704513
CACNA1B	41.0209	1.16392	0.619486	1.87885	0.0602653	0.704513
PDK3	240.186	1.10325	0.587247	1.87869	0.0602874	0.704513
RNU6ATAC	19.813	1.64549	0.875934	1.87855	0.0603053	0.704513
ZNF32	300.785	0.694659	0.37008	1.87705	0.0605106	0.706509
HSPB1	4708.73	0.675975	0.360377	1.87575	0.0606902	0.70784
MANSC1	142.549	0.752643	0.401337	1.87534	0.0607461	0.70784
CPEB2	224.704	0.817128	0.435778	1.8751	0.0607789	0.70784
SPATA13	1252.6	0.504639	0.269152	1.87492	0.0608036	0.70784
SYT7	173.651	0.625302	0.33357	1.87457	0.0608515	0.70784
HAR1B	51.9433	0.835047	0.445582	1.87406	0.0609224	0.70784
WNT7B	2.49395	4.28	2.28389	1.874	0.0609306	0.70784
ZBTB6	185.915	1.15295	0.615285	1.87386	0.0609503	0.70784
SLC29A1	416.006	0.617664	0.329747	1.87314	0.0610486	0.708351
C3orf18	78.9936	0.799756	0.427063	1.87269	0.0611113	0.708677
GJA1	8129.68	0.84468	0.45138	1.87133	0.0612993	0.710053
RNF112	10.4	1.95876	1.04727	1.87034	0.0614359	0.711234
SOD1	679.416	0.53976	0.288863	1.86857	0.061683	0.7124
APOBR	3.17505	4.62593	2.47669	1.86779	0.0617917	0.7124
AC092073.1	13.7158	2.49823	1.33773	1.86752	0.0618291	0.7124
TMEM35A	45.1384	1.07047	0.573256	1.86735	0.061852	0.7124
AC106800.2	5.36939	3.07275	1.64594	1.86686	0.0619209	0.7124
CYP26B1	42.534	0.976365	0.523026	1.86676	0.0619348	0.7124
MICE	9.32802	2.02122	1.08282	1.86663	0.0619539	0.7124
OLFM1	1004.53	0.575561	0.308426	1.86612	0.0620245	0.712812
RAB3B	45.2596	1.25218	0.671223	1.86552	0.062109	0.712983
BEND4	2.10549	4.82461	2.58627	1.86547	0.0621155	NA
HP	8.155	6.77836	3.63599	1.86424	NA	NA
AC127496.7	66.8495	0.990651	0.532125	1.86169	0.0626471	0.716502
GPR182	2.49708	4.28185	2.30128	1.86064	0.0627951	0.717244
ISCA1P1	1.74228	4.55472	2.44824	1.8604	0.0628283	NA
BICDL1	204.79	0.834064	0.449037	1.85745	0.0632468	0.720863
FSTL5	9.58353	1.91962	1.03367	1.8571	0.0632971	0.720863
AMPD3	101.019	0.916087	0.493376	1.85677	0.0633434	0.720863
AP000356.2	5.87166	2.42293	1.30518	1.85639	0.0633974	0.720863
MLXIP	2439.11	0.614558	0.331077	1.85624	0.0634196	0.720863
AC099063.4	6.70442	2.21923	1.19591	1.85568	0.063499	0.720863
AC104794.2	34.4079	1.06195	0.57262	1.85454	0.0636621	0.722314
TIMM8B	316.768	0.777487	0.419508	1.85333	0.0638348	0.723873
BMS1P7	35.9801	1.1191	0.604223	1.85213	0.0640076	0.724546
CHST6	28.2181	1.18739	0.641163	1.85193	0.0640355	0.724546
LSM10	128.658	0.761199	0.411109	1.85158	0.0640868	0.724726
AC110048.2	8.17201	2.03567	1.10011	1.85043	0.0642519	0.725409
AC090092.1	3.93601	2.87489	1.55364	1.85042	0.0642534	0.725409
PNPLA4	76.1936	0.836251	0.452359	1.84865	0.0645088	0.72749
CEACAM22P	77.566	1.13879	0.616657	1.84671	0.0647886	0.729346
HSD17B14	122.114	0.851762	0.461233	1.84671	0.0647895	0.729346
HAPLN3	61.9025	0.979833	0.530597	1.84666	0.0647965	0.729346
SEMA6D	9.15758	1.89983	1.02906	1.84618	0.0648666	0.729346
CAMK2N1	44.2747	1.16445	0.630782	1.84604	0.0648869	0.729346
NKD2	1.68692	4.50331	2.43979	1.84578	0.0649245	NA
AC009090.1	2.47161	3.49705	1.89611	1.84433	0.0651354	NA
CREB3	376.119	0.571113	0.309667	1.84428	0.0651422	0.731394
MAPKAPK5.AS1	198.405	0.623788	0.338352	1.8436	0.0652407	0.731394
MAP3K9	1156.93	0.556812	0.302155	1.8428	0.0653576	0.731973
RNF227	35.7331	0.941685	0.51104	1.84269	0.065375	0.731973
PTPRH	1455.76	0.553126	0.300209	1.84247	0.0654064	0.731973
ANG	65.1336	0.963038	0.52312	1.84095	0.0656289	0.734062
NORAD	5153.9	0.509311	0.276851	1.83966	0.0658186	0.735459
C17orf102	2.97652	3.67558	1.99802	1.83961	0.0658256	0.735459
LINC02026	2.06908	4.79595	2.60796	1.83897	0.06592	NA
AC136469.2	2.06908	4.79595	2.60796	1.83897	0.06592	NA
RAB3C	7.52199	2.11706	1.15297	1.83618	0.0663312	0.739046
NDN	2123.77	0.768902	0.418797	1.83598	0.0663608	0.739046
COQ8A	793.37	0.532218	0.289922	1.83573	0.0663982	0.739046
FGF14.IT1	2.06751	4.79492	2.61207	1.83568	0.0664049	NA
JAM2	8.57447	2.54961	1.3891	1.83543	0.0664416	0.739046
C20orf202	2.72947	3.73471	2.03551	1.83478	0.066538	0.739046
ARL6IP5	472.659	0.896421	0.488721	1.83422	0.0666214	0.739046
AC000095.3	21.6723	1.26324	0.688867	1.8338	0.0666837	0.739046
EBF1	683.761	0.623534	0.340197	1.83286	0.0668233	0.739597
TMX4	1023.97	0.540064	0.294701	1.83258	0.0668649	0.739597
C14orf178	4.42791	2.70907	1.47842	1.8324	0.0668915	0.739597
FRY	30.7156	1.1494	0.627448	1.83186	0.0669716	0.739738
HOXD1	14.221	1.47179	0.80353	1.83166	0.0670027	0.739738
EIF4EP2	4.29986	3.07811	1.68146	1.83062	0.0671579	0.740038
TUB	61.1608	0.834576	0.456039	1.83005	0.0672419	0.740038
RGN	426.269	0.644325	0.352086	1.83002	0.0672466	0.740038
MIR9.3HG	3.75182	3.33402	1.82465	1.82721	0.0676682	0.742536
C8orf58	249.184	0.680738	0.372708	1.82646	0.0677806	0.742723
HIST2H2BB	335.408	0.617793	0.338391	1.82568	0.067899	0.742828
TRIM69	188.799	0.721048	0.394969	1.82558	0.0679134	0.742828
AL603756.1	3.63108	3.52527	1.93109	1.82554	0.0679197	0.742828
ZNF296	19.4723	1.8023	0.987323	1.82544	0.0679352	0.742828
ADCY3	802.339	0.640515	0.351066	1.82449	0.0680782	0.743696
MESP1	45.0084	1.24679	0.683689	1.82363	0.0682087	0.744032
AP001453.4	8.63371	2.02639	1.11126	1.82351	0.0682268	0.744032
ZNF648	1.72795	4.53609	2.48805	1.82315	0.0682805	NA
PPP2R3A	39.9871	1.30229	0.71519	1.82091	0.0686211	0.746555
AC147651.1	30.7047	1.12233	0.616467	1.82058	0.0686709	0.746555
AC138969.2	51.5263	1.28831	0.707985	1.81968	0.0688077	0.746872
CPNE5	2.42692	4.24102	2.33103	1.81938	0.068854	NA
RUNDC3A.AS1	59.5963	0.788044	0.433305	1.81868	0.0689599	0.746872
MIB2	930.014	0.702121	0.386188	1.81808	0.0690519	0.747092
ELAVL3	16.3809	1.37642	0.757181	1.81783	0.0690907	0.747092
SYN3	5.07574	2.71159	1.49223	1.81714	0.0691953	0.747433
AC090515.2	2.82372	3.00698	1.65551	1.81635	0.0693167	0.747956
WFS1	596.962	0.702213	0.386726	1.81579	0.069403	0.748494
RF02103	10.0177	1.71492	0.944891	1.81494	0.0695335	0.749023
CNRIP1	21.1848	1.64361	0.906029	1.81408	0.0696659	0.749064
CACNA1D	410.466	0.764209	0.42128	1.81402	0.0696752	0.749064
AL035461.3	7.18746	6.59626	3.6367	1.8138	NA	NA
BEST1	10.6093	1.76683	0.974346	1.81335	0.0697773	0.749431
UBQLN3	5.78311	2.53178	1.39621	1.81332	0.0697825	0.749431
C11orf54	82.7554	1.16775	0.644194	1.81274	0.0698726	0.749518
CNN3	3921.51	0.515464	0.284457	1.8121	0.0699713	0.749885
ULK3	2977.63	0.534939	0.2955	1.81028	0.0702518	0.752282
CETN2	362.606	0.724779	0.400583	1.80931	0.0704026	0.752282
TMEM141	352.423	0.801909	0.443238	1.80921	0.0704187	0.752282
MAMDC4	2388.94	0.756568	0.418243	1.80892	0.0704635	0.752282
CAPZA2	1311.06	1.05	0.580492	1.80881	0.0704807	0.752282
MYCL	2.73023	3.54403	1.95937	1.80876	0.0704886	0.752282
IGFL2.AS1	6.40645	2.61947	1.44959	1.80704	0.0707556	0.753638
TXNDC12	252.513	0.580904	0.321517	1.80676	0.0707995	0.753638
SESN3	79.8418	1.43381	0.793729	1.80642	0.0708521	0.753678
TRIL	39.7565	0.94297	0.522285	1.80547	0.0710011	0.754164
GCHFR	199.58	0.773531	0.429162	1.80242	0.0714789	0.757895
C19orf81	26.2346	1.14658	0.636172	1.80232	0.0714954	0.757895
AL009176.1	14.0689	1.5723	0.873099	1.80083	0.0717298	0.758701
ANKH	164.122	0.701908	0.389781	1.80078	0.0717381	0.758701
PDE4B	4.69236	2.46507	1.36997	1.79937	0.0719604	0.760073
RPL26	2463.5	0.870316	0.483997	1.79818	0.0721481	0.761132
AC092894.1	2.55233	5.09967	2.83665	1.79778	0.0722118	0.761132
FNDC11	19.6335	1.35136	0.751774	1.79756	0.0722465	0.761132
RPS27L	443.309	0.99936	0.556334	1.79633	0.0724419	0.762343
COMMD2	396.755	0.7647	0.425746	1.79614	0.0724718	0.762343
AC004784.1	13.8511	1.74246	0.970557	1.79532	0.0726025	0.762922
EVA1A	3.03246	3.10548	1.73038	1.79468	0.0727047	0.763605
CEBPZOS	490.677	0.931307	0.519374	1.79313	0.0729516	0.765037
LDHA	3825.06	0.78111	0.435988	1.79159	0.0731993	0.765037
AK4	158.877	2.13674	1.19268	1.79154	0.0732061	0.765037
MORF4L1P1	122.082	0.952249	0.531553	1.79145	0.0732217	0.765037
RPL12P16	24.528	1.16824	0.652147	1.79138	0.0732329	0.765037
EFNA3	60.7082	0.94239	0.526089	1.79131	0.0732434	0.765037
CR381670.2	6.22691	2.38743	1.33325	1.79069	0.0733435	0.765214
TLCD2	164.711	0.758817	0.423846	1.79031	0.0734034	0.76545
CFAP300	34.1083	1.20272	0.672405	1.78869	0.0736656	0.767063
WWTR1.AS1	37.0009	1.11518	0.623762	1.78782	0.0738048	0.767336
HHIPL2	12.8431	1.96532	1.0994	1.78763	0.0738356	0.767336
JAML	2.03117	4.77044	2.66905	1.78732	0.0738861	NA
TOB1	751.241	0.611953	0.342415	1.78717	0.0739106	0.767336
A2M	9.6855	1.81939	1.01807	1.7871	0.0739213	0.767336
AC099548.2	358.035	0.582626	0.326289	1.78561	0.0741617	0.767959
TMEM223	54.3966	0.787043	0.440895	1.7851	0.0742443	0.767997
INCA1	2.44729	3.47035	1.94457	1.78464	0.0743202	NA
TBXAS1	3.83961	2.83331	1.58796	1.78424	0.0743843	0.767997
TCP11L2	240.121	0.840131	0.470923	1.78401	0.0744219	0.767997
ZNF843	27.936	1.17556	0.659378	1.78283	0.0746136	0.767997
PDCD10	179.872	0.813187	0.456141	1.78275	0.0746266	0.767997
GPRC5A	433.123	0.710672	0.398782	1.78211	0.0747317	0.767997
AP3S1	419.053	0.905798	0.50841	1.78163	0.0748095	0.767997
PRICKLE2	40.8912	1.45144	0.815548	1.77971	0.0751232	0.769674
STARD10	207.167	0.794648	0.446668	1.77906	0.0752307	0.770391
ABHD18	239.859	0.863019	0.485262	1.77846	0.0753283	0.770621
ENTPD8	9.1569	1.97259	1.11039	1.77648	0.0756544	0.77201
TRIM36	17.4672	1.4543	0.818837	1.77606	0.075723	0.77201
HDAC5	390.555	0.60235	0.339302	1.77526	0.0758544	0.77201
AL645608.2	16.2076	1.69777	0.956534	1.77491	0.0759121	0.77201
P2RY8	154.989	0.656709	0.370047	1.77466	0.0759539	0.77201
PAR.9	154.989	0.656709	0.370047	1.77466	0.0759539	0.77201
ARHGEF3	309.116	0.705897	0.397924	1.77395	0.0760713	0.772819
AC009303.1	3.66336	3.00181	1.69253	1.77356	0.0761359	0.773092
CD59	2946.7	0.701151	0.395832	1.77133	0.0765054	0.774236
AC005392.1	7.42652	2.02139	1.14145	1.77089	0.0765782	0.774236
COL7A1	355.641	0.904456	0.510785	1.77072	0.0766074	0.774236
MMP11	888.299	0.773963	0.437216	1.7702	0.076693	0.774236
NMNAT1	49.1205	0.816899	0.461494	1.77012	0.0767071	0.774236
MYOM1	7.13155	1.97734	1.11709	1.77008	0.0767134	0.774236
VWA1	250.003	0.764642	0.432125	1.76949	0.0768121	0.774236
SCOC	341.539	1.17585	0.664563	1.76936	0.0768334	0.774236
TNRC18P1	42.104	1.01751	0.575326	1.76858	0.0769646	0.774236
ANAPC16	1339.54	0.700098	0.396058	1.76767	0.0771167	0.774987
DMKN	381.116	0.568061	0.321562	1.76657	0.0773009	0.77585
AL139423.1	4.24869	3.46894	1.96393	1.76633	0.0773413	0.77585
TCIRG1	83.5005	0.842916	0.477296	1.76602	0.0773919	0.77585
RAP2B	219.331	0.652981	0.3699	1.76529	0.0775148	0.776303
LPCAT1	1503.22	0.599802	0.339831	1.765	0.0775641	0.776303
TMEM56	431.083	1.10417	0.625644	1.76485	0.0775886	0.776303
AL031686.1	3.80091	2.7306	1.54767	1.76433	0.0776768	0.77679
SLC25A5P5	2.44067	3.35892	1.90488	1.76332	0.0778463	NA
CRIM1	11.4626	2.08341	1.18163	1.76316	0.0778739	0.778018
PPT2.EGFL8	68.2596	1.10522	0.626957	1.76283	0.077929	0.778188
TMEM50B	185.81	0.649987	0.368925	1.76184	0.0780966	0.779482
LINC00900	6.74554	2.46117	1.39878	1.75952	0.0784898	0.780635
ATOX1	137.095	0.651062	0.370024	1.75951	0.0784905	0.780635
TMEM14A	168.286	0.627418	0.356714	1.75888	0.0785974	0.781057
OGDHL	174.525	0.754339	0.429183	1.75761	0.0788132	0.782822
MN1	159.861	0.775489	0.441512	1.75644	0.0790131	0.783546
CA5B	181.707	0.631176	0.359378	1.7563	0.079037	0.783546
PERM1	4.70368	2.5762	1.46684	1.75629	0.0790391	0.783546
C9orf24	2.29182	4.12577	2.3496	1.75595	0.0790975	NA
ITGA3	38.439	1.0479	0.596809	1.75584	0.0791163	0.783932
B2M	11793.1	0.85494	0.487182	1.75487	0.0792821	0.783978
CCDC88B	168.113	0.830436	0.473321	1.75449	0.079347	0.783978
BZW1	2262.96	0.724496	0.413092	1.75384	0.0794585	0.783978
SNORA71D	6.28695	1.90206	1.08546	1.75232	0.0797191	0.784317
ERO1A	974.115	0.992135	0.566294	1.75198	0.0797774	0.784317
LDHD	93.1867	0.766168	0.437365	1.75178	0.0798112	0.784317
MRPL33	343.658	0.595851	0.340203	1.75146	0.0798676	0.784317
GRIP1	6.95758	2.175	1.24184	1.75143	0.0798721	0.784317
PDX1	1.95696	3.9141	2.23499	1.75128	0.0798969	NA
COL4A4	12.4814	1.8225	1.04072	1.75119	0.0799131	0.784317
SDHAF4	97.7609	0.731175	0.417542	1.75114	0.0799215	0.784317
RN7SL657P	2.9421	3.77198	2.15428	1.75092	0.0799589	0.784317
LMO3	5.62556	2.91378	1.66486	1.75017	0.0800891	0.784467
RPS12	1494.51	0.597355	0.341425	1.74959	0.080189	0.784724
HSPB7	420.137	0.644025	0.36812	1.7495	0.0802053	0.784724
BMP6	28.9507	1.30602	0.746666	1.74913	0.0802685	0.784724
TMEM86A	1718.06	0.512526	0.293098	1.74865	0.0803512	0.785158
CUBN	84.4215	0.839294	0.480039	1.74839	0.080397	0.785232
MAGED4	15.1552	1.52045	0.870326	1.74699	0.0806391	0.785367
GNS	3111.64	0.644813	0.369142	1.74679	0.0806743	0.785367
PYROXD2	15.224	1.519	0.869629	1.74672	0.0806864	0.785367
KLHDC9	51.6363	1.01629	0.58208	1.74596	0.0808181	0.785367
IDS	935.868	0.767607	0.439675	1.74585	0.0808368	0.785367
SAT1	208.889	0.769307	0.440809	1.74521	0.0809475	0.785367
OR9Q2	1.90877	4.6796	2.68174	1.74499	0.0809866	NA
ULK4P3	8.2559	2.52537	1.44863	1.74328	0.0812842	0.787386
AP000812.5	1.91112	4.68131	2.6872	1.74207	0.0814954	NA
FFAR1	14.2341	1.49415	0.858871	1.73966	0.0819186	0.790298
REEP2	17.5776	1.22893	0.706809	1.73871	0.0820866	0.791547
DMAC1	292.478	0.648692	0.373299	1.73773	0.0822589	0.79209
MROH7.TTC4	5.92947	6.31755	3.63799	1.73655	0.0824672	0.792981
RASSF4	16.0226	1.46825	0.846195	1.73512	0.0827195	0.794292
CEP170B	1009.5	0.840837	0.484633	1.735	0.0827416	0.794292
CD1D	1.9119	4.6819	2.69911	1.73461	0.0828102	NA
OR6Y1	1.9119	4.6819	2.69911	1.73461	0.0828102	NA
ADARB1	866.456	0.497449	0.286932	1.73368	0.0829745	0.794527
BORCS7	311.202	0.752156	0.433897	1.73349	0.0830087	0.794527
RHOQ	213.024	0.901626	0.520134	1.73345	0.0830157	0.794527
MRPL11	162.068	0.567349	0.327351	1.73315	0.083069	0.794527
PNPLA8	348.628	1.01931	0.588173	1.73301	0.0830936	0.794527
GFOD1	5.57887	2.38953	1.3796	1.73204	0.0832661	0.794858
CCDC149	53.2669	0.828511	0.478439	1.7317	0.0833275	0.794858
NMNAT2	10.1835	1.77377	1.02438	1.73155	0.083354	0.794858
TSPYL2	298.105	0.570877	0.32973	1.73135	0.0833898	0.794858
GINM1	239.375	0.746099	0.43095	1.73129	0.0833998	0.794858
AC025154.1	2.39281	5.00651	2.8921	1.7311	0.0834338	NA
AL160269.1	2.39281	5.00651	2.8921	1.7311	0.0834338	NA
HSPA6	221.925	2.63846	1.52468	1.7305	0.0835414	0.795468
RGS10	7.30138	2.29355	1.32616	1.72947	0.0837257	0.796029
TOMM20	1997.31	0.690164	0.3991	1.7293	0.0837557	0.796029
BLOC1S6	655.144	0.747804	0.432621	1.72854	0.0838907	0.796573
MMP23B	62.0653	1.01748	0.589291	1.72663	0.0842349	0.799101
FAM181B	25.271	1.31062	0.759708	1.72517	0.0844976	0.800079
AC005391.1	10.7493	2.03963	1.18277	1.72445	0.0846273	0.800079
TTLL7	6.87008	2.21747	1.286	1.72432	0.0846504	0.800079
SLC16A1	796.066	0.75682	0.439182	1.72325	0.0848436	0.801253
AKR1B1	334.701	0.659776	0.383009	1.72261	0.0849585	0.801308
AL157384.1	2.22141	4.07434	2.36587	1.72213	0.0850454	NA
AC148476.1	2.22141	4.07434	2.36587	1.72213	0.0850454	NA
TMEM38B	435.675	0.744027	0.43215	1.72169	0.085126	0.80157
CACNB2	18.7158	1.27645	0.741437	1.72159	0.0851431	0.80157
MOSPD1	102.148	1.37452	0.798404	1.72159	0.0851445	0.80157
FST	6.59236	2.2908	1.33158	1.72036	0.0853671	0.802591
MYO15A	50.7575	0.962613	0.559646	1.72004	0.0854254	0.802591
CLTCL1	540.154	0.561564	0.326623	1.71931	0.0855588	0.8031
FABP5P7	6.8281	2.55013	1.48377	1.71868	0.0856731	0.8031
DYNC1I1	24.5195	1.09462	0.636899	1.71867	0.0856752	0.8031
PPP1R3G	37.5867	0.992769	0.577903	1.71788	0.0858183	0.804071
AC097639.1	21.1373	1.14529	0.667145	1.71671	0.0860324	0.804398
AC084871.1	2.86747	3.1348	1.82607	1.71669	0.086036	0.804398
PHLDA3	315.734	0.665242	0.387531	1.71661	0.0860496	0.804398
LRRK1	12.2965	1.72717	1.00659	1.71587	0.0861858	0.804938
AC005077.4	534.723	0.725257	0.422989	1.7146	0.086419	0.80638
C1GALT1C1L	49.1384	1.00207	0.584681	1.71388	0.0865513	0.806781
AC003101.2	1.56921	4.39709	2.56576	1.71375	0.086574	NA
AC022968.1	2.60837	3.45785	2.01821	1.71332	0.086653	0.806781
PRDX4	725.626	0.621987	0.363213	1.71246	0.0868124	0.806781
SNX29P1	18.7255	1.72853	1.00944	1.71236	0.0868305	0.806781
GOLGA6L3	5.5754	6.22847	3.63846	1.71184	0.0869257	0.806781
C2orf69P1	4.11187	2.69565	1.57476	1.71178	0.0869366	0.806781
CYP2R1	4.906	2.31368	1.35178	1.71158	0.0869737	0.806781
AL033528.2	1.85899	3.79783	2.22113	1.70986	0.0872912	NA
AL355353.1	2.639	2.90422	1.70049	1.70787	0.0876609	0.810686
CNOT8	547.858	0.699422	0.409543	1.70781	0.0876716	0.810686
ARPC4.TTLL3	58.1061	0.82135	0.481021	1.70751	0.0877266	0.810828
ALKAL2	6.66804	2.56845	1.50489	1.70673	0.0878716	0.811268
GPT2	255.364	0.632091	0.370422	1.70641	0.0879325	0.811268
HIST3H2BA	10.6662	1.80622	1.05937	1.705	0.0881948	0.813025
FMNL1	9.60591	1.59531	0.93569	1.70496	0.0882024	0.813025
NDUFA4	1641.47	0.73694	0.43244	1.70414	0.0883544	0.813874
ATOH8	12.3661	1.72846	1.01446	1.70382	0.0884144	0.813874
HSCB	73.2549	0.707395	0.415194	1.70377	0.0884244	0.813874
AC105285.1	29.144	1.23504	0.725041	1.7034	0.088493	0.813874
AXL	26.2077	1.79734	1.05515	1.7034	0.0884931	0.813874
OR2C1	1.57234	4.39983	2.58357	1.703	0.0885674	NA
OR52K2	1.85035	4.63667	2.72507	1.70149	0.0888519	NA
POU3F3	1.85035	4.63667	2.72507	1.70149	0.0888519	NA
CYP2A6	1.85035	4.63667	2.72507	1.70149	0.0888519	NA
AP000553.5	1.85035	4.63667	2.72507	1.70149	0.0888519	NA
MFSD4A	27.7452	1.04236	0.612991	1.70046	0.0890449	0.817245
SMDT1	219.606	0.594279	0.349671	1.69953	0.0892185	0.817753
TBC1D10C	1.87165	4.6525	2.73768	1.69943	0.0892379	NA
AC073111.3	1.87165	4.6525	2.73768	1.69943	0.0892379	NA
AC008946.1	1.88107	3.81513	2.2461	1.69856	0.0894028	NA
AC074050.4	1.88107	3.81513	2.2461	1.69856	0.0894028	NA
TCF7L1	173.175	0.750814	0.442074	1.69839	0.0894341	0.817818
SMOX	45.7652	1.02264	0.602139	1.69835	0.089442	0.817818
AL691420.1	6.90756	2.23843	1.31849	1.69772	0.089561	0.818187
AL139246.2	1.82905	4.62069	2.72222	1.69739	0.0896223	NA
RAPGEF3	7877.34	0.643957	0.379392	1.69734	0.0896323	0.818474
RPS6KA2	36.1216	0.961679	0.566664	1.69709	0.0896798	0.818543
RHEB	995.702	0.518919	0.305844	1.69668	0.0897578	0.81889
AC087651.1	226.993	0.705674	0.41602	1.69625	0.0898387	0.819262
CERS4	309.788	0.655528	0.386583	1.6957	0.0899435	0.819262
AC007686.1	1.86382	4.64675	2.74102	1.69526	0.0900255	NA
COL8A2	6.55509	2.28347	1.34704	1.69518	0.090042	0.819262
AL117329.1	5.96986	2.78967	1.64604	1.69477	0.0901192	0.819262
PAIP2	673.756	0.839069	0.495238	1.69427	0.0902132	0.819262
AC078845.1	10.0254	1.82555	1.07763	1.69403	0.0902588	0.819262
SNHG29	1516.73	0.578977	0.34183	1.69376	0.0903115	0.819262
UNKL	896.663	0.617905	0.36482	1.69373	0.0903173	0.819262
KRT18P37	11.4228	1.86703	1.10232	1.69373	0.0903176	0.819262
TYRP1	49.701	1.15527	0.6822	1.69345	0.090369	0.819262
C11orf71	166.304	0.679564	0.401297	1.69342	0.0903758	0.819262
NDUFA2	429.218	0.70943	0.419267	1.69207	0.0906322	0.820656
GSKIP	232.747	0.751993	0.444656	1.69118	0.0908023	0.821198
AC129492.1	429.819	0.626899	0.370709	1.69108	0.0908216	0.821198
HBP1	276.335	0.765882	0.452966	1.69081	0.0908723	0.821198
AC105219.1	96.6696	0.826826	0.489052	1.69067	0.0908999	0.821198
TCEAL8	419.135	0.738176	0.436764	1.6901	0.0910082	0.821198
PEX3	329.319	0.665171	0.393671	1.68966	0.0910928	0.821198
RF02271.22	1.80775	4.60454	2.72519	1.68962	0.0911005	NA
HNRNPA1P33	3.9834	2.39804	1.41966	1.68917	0.0911877	0.821331
GNG11	1624.9	0.518424	0.307164	1.68778	0.0914539	0.821561
AC068234.1	1.83947	4.63369	2.74599	1.68744	0.091519	NA
VSIG1	9.58427	1.83056	1.0849	1.6873	0.091546	0.821919
VEGFB	384.925	0.610454	0.361825	1.68715	0.0915739	0.821919
AL122023.1	2.56655	3.43263	2.03586	1.68609	0.0917794	0.822913
AL031587.5	61.2295	0.761592	0.451784	1.68574	0.0918453	0.822913
RPS3AP6	64.3726	1.06385	0.631456	1.68476	0.0920343	0.823104
MYL12B	1119.42	0.611744	0.363107	1.68475	0.0920373	0.823104
AC016596.1	6.80877	2.30858	1.37041	1.68459	0.0920675	0.823104
FAM155B	5.5942	2.41654	1.43563	1.68326	0.092325	0.823838
CMTM3	245.11	0.614987	0.365356	1.68326	0.0923254	0.823838
CLEC18B	56.4424	0.926478	0.550429	1.68319	0.0923381	0.823838
AL662899.2	166.483	1.24037	0.737145	1.68267	0.0924385	0.823838
SRP9	2764.51	0.741213	0.440596	1.6823	0.0925114	0.823838
PLXNB3	80.6937	0.878713	0.522458	1.68188	0.0925915	0.824193
CABP7	14.5795	1.54288	0.918087	1.68054	0.0928529	0.825171
WNT2B	8.9869	1.51021	0.899165	1.67957	0.0930409	0.825562
PSMC1P3	3.00407	3.68152	2.19298	1.67878	0.0931956	0.825562
FAM114A2	210.386	0.625685	0.372721	1.6787	0.0932112	0.825562
XBP1	345.927	0.504215	0.300371	1.67864	0.0932227	0.825562
MEF2A	536.587	0.710658	0.423493	1.67808	0.0933307	0.825562
PLVAP	10.6895	1.58353	0.943701	1.678	0.0933479	0.825562
HOXC10	119.068	0.658608	0.392596	1.67757	0.0934309	0.825562
WFIKKN1	51.2541	0.956547	0.570232	1.67747	0.0934506	0.825562
NAV1	1852.44	0.498461	0.297185	1.67727	0.0934887	0.825562
RAB33B	70.6624	0.822901	0.490732	1.67688	0.0935654	0.825562
AOC4P	113.329	0.665053	0.396722	1.67637	0.0936654	0.825562
ADGRD2	21.8963	1.60549	0.957979	1.67592	0.0937546	0.825562
EAF2	86.7817	0.923344	0.551177	1.67522	0.0938905	0.825712
KDSR	417.068	0.590462	0.352561	1.67478	0.0939778	0.826126
RF00012.33	82.4606	0.746482	0.445788	1.67452	0.0940277	0.826141
AC092691.1	2.80671	3.23687	1.93415	1.67354	0.0942214	0.826141
FUT3	6.97425	2.05753	1.23003	1.67275	0.0943768	0.826511
JUN	959.374	0.696522	0.416403	1.67271	0.0943846	0.826511
PTPRN	4.11188	2.54214	1.52096	1.6714	0.0946421	0.826646
GPT	110.282	0.841017	0.503344	1.67086	0.0947498	0.827147
KYNU	8.9013	1.6474	0.986052	1.6707	0.0947803	0.827147
ISCA1	368.262	0.807398	0.483397	1.67026	0.0948683	0.827271
TGM1	113.692	0.728635	0.43625	1.67022	0.0948751	0.827271
AC020922.1	2.17412	4.04286	2.42211	1.66915	0.0950885	NA
AC012313.7	3.01026	3.68014	2.20569	1.66848	0.095221	0.828524
RPS13	2721.28	0.699217	0.419278	1.66767	0.0953819	0.829074
AL357060.1	5.16794	2.43594	1.46159	1.66664	0.0955862	0.829074
TNFRSF9	1.82838	3.81763	2.29164	1.66589	0.095735	NA
OSTC	395.846	0.775877	0.465999	1.66497	0.0959178	0.829854
CDRT1	25.0721	1.13263	0.680273	1.66496	0.0959198	0.829854
PTX4	13.193	1.65932	0.996696	1.66482	0.0959479	0.829854
MAGIX	22.1323	1.22551	0.736215	1.66461	0.0959907	0.829854
AL669918.1	24.0997	1.6916	1.01638	1.66434	0.096045	0.829854
GSTA9P	7.5187	2.58563	1.55418	1.66366	0.09618	0.829996
RALGPS1	133.036	0.58796	0.353585	1.66286	0.0963414	0.829996
AC027031.2	4.47442	2.45046	1.47374	1.66274	0.0963642	0.829996
AMOTL2	1108.78	0.677325	0.407402	1.66255	0.0964029	0.829996
KLF10	829.663	0.488952	0.294256	1.66166	0.0965819	0.830759
LRRC43	8.41039	1.61626	0.972796	1.66146	0.0966205	0.830759
SLC15A2	97.5535	1.18845	0.715485	1.66104	0.096705	0.830759
AC011479.1	2.23329	4.90693	2.9542	1.661	0.0967129	NA
AC125611.4	28.8407	1.10797	0.66719	1.66066	0.096782	0.830759
GDF7	13.7	1.84248	1.1096	1.66049	0.0968158	0.830759
MIR29B2CHG	455	0.696466	0.419495	1.66025	0.0968645	0.830829
SCAMP5	297.598	0.548967	0.330876	1.65913	0.0970892	0.83108
ITGAE	121.573	0.678314	0.408846	1.6591	0.0970966	0.83108
SYDE2	17.6889	1.54401	0.931259	1.65798	0.0973219	0.832314
AJ011932.1	18.3897	1.38181	0.833787	1.65727	0.0974646	0.833186
FAU	1612.12	0.704372	0.425546	1.65522	0.0978802	0.835603
TMEM98	29.8869	0.942141	0.56926	1.65503	0.0979185	0.835603
PALM2	22.4073	1.10387	0.667435	1.6539	0.0981488	0.835603
LLGL2	975.364	0.60325	0.364746	1.65389	0.0981502	0.835603
PLS3	560.757	0.696431	0.421313	1.653	0.0983303	0.835603
ID1	52.4618	1.04736	0.63361	1.653	0.098331	0.835603
MYRFL	6.39893	2.33769	1.41445	1.65272	0.098387	0.835603
AL138688.1	2.20402	4.06305	2.45923	1.65216	0.0985018	NA
ROBO3	61.6336	0.812729	0.492299	1.65089	0.098762	0.837555
AL031315.1	12.9829	2.02944	1.22946	1.65068	0.0988031	0.837555
AC069281.2	1589.22	0.725092	0.439361	1.65033	0.0988749	0.837555
PAUPAR	1.75082	4.55488	2.7614	1.64948	0.0990491	NA
THEMIS2	25.4189	1.22558	0.743027	1.64944	0.099057	0.838283
KIAA1217	8.01787	1.90024	1.15214	1.64931	0.0990835	0.838283
DLX6	11.9356	1.69225	1.0262	1.64904	0.0991389	0.838405
AC104170.1	1.75003	4.55427	2.76178	1.64904	0.0991404	NA
IMPAD1	1235.18	0.778177	0.472029	1.64858	0.0992336	0.838447
AP004609.3	11.0215	1.48098	0.898372	1.64852	0.0992459	0.838447
CXCL16	55.0247	0.803509	0.487492	1.64825	0.0993013	0.838447
BLOC1S2	229.851	0.724185	0.439408	1.64809	0.0993333	0.838447
ARHGEF37	20.031	1.31903	0.801059	1.64661	0.0996382	0.840411
AL157871.1	1.74925	4.55367	2.76723	1.64557	0.0998522	NA
EAF1	282.193	0.574666	0.349312	1.64514	0.0999418	0.842067
TBC1D29P	5.1797	2.59808	1.58025	1.64409	0.100157	0.843058
AC119751.4	8.59241	2.31745	1.40981	1.6438	0.100217	0.843058
FEZF1.AS1	3.35551	2.75863	1.67861	1.64341	0.100298	0.843058
CRB3	9.12974	1.88831	1.14904	1.64338	0.100304	0.843058
RHOA	2845.68	0.499673	0.304079	1.64323	0.100334	0.843058
TMED2	2068.03	0.79473	0.483685	1.64307	0.100368	0.843058
RPS7P11	5.80491	2.16986	1.32095	1.64266	0.100454	0.843058
AC004706.3	46.1879	1.05257	0.640945	1.64222	0.100545	0.843058
AKR1C1	438.299	0.546701	0.332912	1.64218	0.100553	0.843058
ZNF669	136.339	0.755396	0.460276	1.64118	0.10076	0.8441
OR2A7	1.75238	4.55615	2.77669	1.64086	0.100828	NA
SNX3	831.204	0.738365	0.450035	1.64068	0.100863	0.844526
RFTN1	1.87794	3.81302	2.32561	1.63958	0.101093	NA
RPL27A	3322.54	0.483394	0.294834	1.63955	0.101099	0.844526
MYL9	390.822	0.574952	0.350836	1.63881	0.101253	0.845035
ACVR1B	723.148	0.479053	0.292344	1.63866	0.101284	0.845035
C8orf76	236.216	0.698645	0.426564	1.63785	0.101454	0.845962
STK17A	671.057	0.691206	0.422909	1.63441	0.102173	0.84902
KCNQ1	18.9736	1.3094	0.801351	1.63399	0.102261	0.849068
TNK1	2.53697	4.28463	2.62242	1.63385	0.102291	0.849068
TBC1D9B	3458.29	0.547983	0.335449	1.63358	0.102347	0.849068
HAR1A	50.7715	0.922381	0.564942	1.6327	0.102532	0.849288
MPI	516.77	0.473285	0.289885	1.63266	0.10254	0.849288
TLE1	55.2571	1.02653	0.629421	1.63091	0.10291	0.851523
AC083862.2	22.9147	1.36218	0.835597	1.63018	0.103062	0.85204
FDX1	1216.03	0.595362	0.365229	1.6301	0.10308	0.85204
QSOX1	569.54	0.666961	0.409208	1.62988	0.103126	0.852077
GDE1	380.427	0.506535	0.310986	1.6288	0.103354	0.853423
SLC13A4	14.2316	1.20317	0.738817	1.62851	0.103417	0.853451
ZFYVE1	614.484	0.486404	0.298744	1.62816	0.103491	0.853715
FOXE1	63.4186	0.707143	0.434396	1.62788	0.103551	0.853869
STK11IP	566.822	0.628184	0.386079	1.62709	0.103719	0.854202
TNFRSF13C	264.899	0.903474	0.555388	1.62674	0.103791	0.854202
VDAC3	426.695	0.617007	0.379314	1.62664	0.103814	0.854202
LONRF3	9.56944	1.49319	0.918033	1.62651	0.103842	0.854202
ATP5ME	527.572	0.589909	0.363325	1.62364	0.104452	0.856965
MYADM	311.36	0.548001	0.337549	1.62347	0.104488	0.856965
APOB	10.8599	2.45016	1.50943	1.62324	0.104538	0.856965
MSANTD1	81.3815	0.864307	0.532482	1.62317	0.104554	0.856965
PPFIA3	669.675	0.672576	0.414487	1.62267	0.10466	0.85711
ASRGL1	159.32	0.697789	0.430071	1.6225	0.104697	0.85711
CCDC69	1835.75	0.457625	0.282155	1.62189	0.104827	0.857831
NDFIP2	307.917	0.859977	0.530675	1.62053	0.105118	0.859206
RAB23	221.818	0.684837	0.422808	1.61974	0.105289	0.859301
MAGEL2	399.538	0.736202	0.454586	1.6195	0.10534	0.859301
CYP26A1	17.5465	1.18188	0.730031	1.61895	0.105458	0.859383
CDH1	12.7549	1.64947	1.01957	1.61781	0.105704	0.860644
PAPSS2	5242.53	0.50791	0.313967	1.61772	0.105724	0.860644
SELPLG	2.08565	3.21341	1.98686	1.61733	0.105807	NA
GPR157	529.67	0.509621	0.315163	1.61701	0.105876	0.860644
SCARNA13	1563.61	0.526384	0.325614	1.61659	0.105967	0.860644
NIPAL1	10.6733	1.60875	0.99532	1.61632	0.106025	0.860644
GRM2	16.6859	1.19187	0.737453	1.61619	0.106053	0.860644
PPIAP46	3.26629	3.10396	1.92131	1.61554	0.106193	0.860798
PLD4	75.7083	0.958314	0.593285	1.61527	0.106253	0.860798
SPACA6	434.808	0.725893	0.449462	1.61503	0.106305	0.860798
CREBL2	299.707	0.698347	0.432729	1.61382	0.106566	0.860798
STC2	80.7291	0.995259	0.616726	1.61378	0.106576	0.860798
SDAD1P1	22.2433	1.76504	1.09412	1.6132	0.106701	0.861132
LURAP1L	12.2244	1.89978	1.17806	1.61263	0.106825	0.861217
C9orf50	2.72925	3.05484	1.89434	1.61262	0.106828	0.861217
TTC41P	11.9503	1.37146	0.850583	1.61237	0.106881	0.861217
MDM2	1782.69	0.789439	0.489696	1.6121	0.10694	0.861217
GBP1P1	16.8405	1.20215	0.745828	1.61184	0.106997	0.861217
NPHS1	4.22812	2.48291	1.54062	1.61163	0.107043	0.861217
ZNF423	474.611	0.573487	0.356078	1.61056	0.107275	0.861935
APBB3	661.284	0.517325	0.321354	1.60983	0.107435	0.861935
SGMS2	34.0434	0.981946	0.610069	1.60957	0.107492	0.861935
PDE4C	17.9623	1.73187	1.07659	1.60866	0.107691	0.861935
LRRC66	3.17537	3.17986	1.97689	1.60852	0.107722	0.861935
LIFR.AS1	5.68839	2.39003	1.4866	1.60771	0.107898	0.862153
PTPN20	362.732	0.747269	0.464889	1.60741	0.107964	0.862155
AC093591.1	2.01232	3.92927	2.44469	1.60727	0.107995	NA
TMC4	15.5349	1.09995	0.684432	1.6071	0.108033	0.862201
AC073343.2	4.59222	2.63889	1.64231	1.60681	0.108096	0.862201
CASS4	3.54592	3.06158	1.90573	1.60652	0.108161	0.862233
OR2Q1P	1.71213	4.52407	2.81686	1.60607	0.108258	NA
SPINT1.AS1	1.69083	4.50677	2.80687	1.60562	0.108356	NA
LINC00937	12.2808	1.81706	1.13255	1.6044	0.108626	0.864075
TMED7	1015.41	0.89776	0.559682	1.60405	0.108702	0.864075
LINC02482	25.5398	1.01703	0.634123	1.60384	0.108749	0.864075
GPR62	3.19043	3.46269	2.15902	1.60383	0.108753	0.864075
PLA2G15	241.567	0.577746	0.36043	1.60293	0.108949	0.864545
SYT1	1.68457	4.50169	2.81004	1.602	0.109155	NA
PTPRU	110.875	0.728707	0.455169	1.60096	0.109386	0.866395
SELENOT	702.852	0.864404	0.540057	1.60058	0.10947	0.866395
AC010655.4	4.01167	2.46124	1.53773	1.60057	0.109472	0.866395
PLAT	1.7469	4.552	2.84431	1.60039	0.109513	NA
RFK	197.717	0.779427	0.487045	1.60032	0.109528	0.866395
ZFHX2	163.633	0.636131	0.397601	1.59992	0.109616	0.866395
NDUFA4L2	36.6148	1.14115	0.713309	1.59979	0.109644	0.866395
KLHL31	71.2172	0.940392	0.587892	1.5996	0.109687	0.866395
MAP9	1.66953	4.4893	2.80669	1.5995	0.109709	NA
SPEM1	1.66953	4.4893	2.80669	1.5995	0.109709	NA
AL590399.4	1.66953	4.4893	2.80669	1.5995	0.109709	NA
AP002761.4	67.6493	0.833539	0.521335	1.59886	0.109853	0.866477
CKB	210.145	0.663352	0.414922	1.59874	0.109879	0.866477
TRPT1	368.432	0.55654	0.348175	1.59845	0.109943	0.866477
MORN4	74.0841	0.667368	0.417656	1.59789	0.110068	0.866537
ASNSD1	498.328	0.687658	0.430513	1.5973	0.110199	0.866537
FXYD6	216.039	0.645417	0.404202	1.59677	0.110318	0.866537
PPP1R15A	765.755	0.463439	0.290259	1.59664	0.110346	0.866537
NARF	475.093	0.462379	0.289652	1.59633	0.110416	0.866537
PATJ	270.661	0.591961	0.370977	1.59568	0.11056	0.866561
AC068587.4	30.0146	1.16762	0.731834	1.59547	0.110608	0.866561
ZNHIT3	230.979	0.69571	0.436624	1.59339	0.111074	0.867819
FGA	2.07331	4.80623	3.01689	1.59311	0.111136	NA
SRGAP3.AS2	1.73343	4.54124	2.85074	1.593	0.11116	NA
LINC01011	84.2537	0.754589	0.47411	1.59159	0.111477	0.868699
AC133065.3	1.37022	4.20395	2.6414	1.59156	0.111483	NA
PLEKHA7	46.3275	0.817519	0.513825	1.59105	0.111599	0.868699
FMO5	32.5744	1.00168	0.629693	1.59074	0.111668	0.868699
XKR7	42.9527	0.816202	0.513133	1.59063	0.111694	0.868699
ZNF860	4.08353	2.68116	1.6856	1.59063	0.111694	0.868699
DNASE1L2	248.151	0.732005	0.460219	1.59056	0.111709	0.868699
INIP	447.472	0.513939	0.323118	1.59056	0.111709	0.868699
BICC1	136.338	0.742384	0.466885	1.59008	0.111817	0.869187
TMEM184A	1452.21	0.640049	0.402571	1.58991	0.111856	0.869187
AC123595.1	1.64823	4.47163	2.81301	1.58962	0.11192	NA
AMT	106.331	0.736146	0.463158	1.5894	0.111969	0.86924
FAM172A	344.536	0.711301	0.447583	1.58921	0.112014	0.86924
KCNS3	1.7256	4.53502	2.85452	1.58871	0.112125	NA
PHBP7	1.7256	4.53502	2.85452	1.58871	0.112125	NA
CPNE3	3687.53	0.719509	0.45293	1.58857	0.112158	0.86929
RHOXF1.AS1	11.7215	2.00716	1.26353	1.58853	0.112167	0.86929
PALD1	4.63216	2.22708	1.40247	1.58797	0.112293	0.869882
AL592148.1	1.72311	3.67692	2.31575	1.58779	0.112334	NA
LINC00888	294.089	0.602215	0.379333	1.58756	0.112385	0.869882
GTF2IRD2B	553.396	0.490008	0.308678	1.58744	0.112413	0.869882
REXO1L10P	2.07377	4.79997	3.02418	1.5872	0.112468	NA
PNRC2	858.894	0.788074	0.496603	1.58693	0.112529	0.870231
RPS25	1029.91	0.605187	0.3815	1.58633	0.112663	0.870231
AC092053.3	4.6771	2.18233	1.37606	1.58592	0.112757	0.87025
RDX	1748.51	0.831322	0.524301	1.58558	0.112834	0.870412
DPY30	261.808	0.775813	0.489481	1.58497	0.112973	0.870602
ADAM22	144.973	0.936538	0.591779	1.58258	0.113517	0.871444
KLHL4	1247.25	0.606494	0.383427	1.58177	0.113701	0.871444
AC012313.3	20.987	1.17047	0.739978	1.58176	0.113705	0.871444
GRAMD1B	2803.1	0.512678	0.324123	1.58174	0.113709	0.871444
TRAM1	1053.49	0.900344	0.569494	1.58096	0.113888	0.871444
SYNGR2	684.444	0.501696	0.317398	1.58065	0.113958	0.871444
SDR42E1	1.97904	3.93072	2.48714	1.58042	0.114011	NA
AC010913.1	5.3378	2.19744	1.39047	1.58035	0.114026	0.871444
ATP9A	28.4075	1.37211	0.868521	1.57983	0.114146	0.871444
MMP24OS	578.472	0.571003	0.361504	1.57952	0.114217	0.871444
ANXA3	1.98206	3.91239	2.47763	1.57909	0.114316	NA
LINC01666	4.215	2.21626	1.40418	1.57833	0.114489	0.871444
ALMS1P1	9.93183	1.66744	1.05653	1.57822	0.114515	0.871444
CR383658.1	18.6669	1.08992	0.690661	1.57808	0.114548	0.871444
NUDT7	27.1673	0.962845	0.610169	1.578	0.114566	0.871444
LINC02449	15.5183	1.49997	0.950564	1.57798	0.114571	0.871444
ADAMTS6	140.679	0.841476	0.533572	1.57706	0.114781	0.872396
ARC	16.8986	1.7696	1.12283	1.57601	0.115023	0.873401
TPTE2P2	22.3335	1.32214	0.838988	1.57588	0.115054	0.873401
BCAS2	149.59	0.617192	0.391749	1.57548	0.115147	0.873401
C16orf96	7.95457	1.88212	1.195	1.575	0.115257	0.873422
ZNF429	356.277	0.845335	0.537128	1.57381	0.115532	0.875182
B3GNT2	170.37	0.625429	0.397569	1.57313	0.115688	0.87603
AC092902.4	41.4215	0.922389	0.586405	1.57295	0.11573	0.87603
JDP2	720.55	0.53266	0.338712	1.5726	0.115811	0.876086
BTF3L4	595.223	0.819611	0.521198	1.57255	0.115822	0.876086
AP001062.1	147.123	0.802485	0.51062	1.57159	0.116046	0.876482
CAMSAP3	248.604	0.710482	0.452681	1.5695	0.116532	0.878859
RDH16	15.8513	1.36308	0.868827	1.56887	0.116678	0.879093
SDCBP2	9.30784	1.80493	1.15051	1.56881	0.116692	0.879093
AC026803.1	1.61427	3.62085	2.30869	1.56836	0.116798	NA
AC012651.1	105.598	0.727592	0.463972	1.56818	0.116839	0.879556
PAK6	417.436	0.683234	0.435894	1.56743	0.117014	0.880384
TBC1D24	440.461	0.544089	0.347149	1.56731	0.117043	0.880384
GNG10	365.766	0.790101	0.504233	1.56694	0.11713	0.880384
NKX1.2	1.36787	4.20167	2.68226	1.56646	0.11724	NA
ARL16	206.888	0.515609	0.329232	1.5661	0.117326	0.880384
ESD	890.956	0.778783	0.497448	1.56556	0.117452	0.880384
LINC02138	3.61296	3.21226	2.05214	1.56533	0.117507	0.880384
VGLL4	791.712	0.468618	0.299475	1.5648	0.11763	0.880384
TMEM100	41.3037	0.780503	0.498857	1.56458	0.117681	0.880384
RNF7	451.136	0.477782	0.305408	1.5644	0.117723	0.880384
AC119396.1	63.4963	0.714516	0.456847	1.56402	0.117813	0.880465
RNF122	144.295	0.606964	0.388301	1.56313	0.118022	0.880695
MIR1.1HG.AS1	2.5224	3.61545	2.31418	1.5623	0.118217	0.881388
AFAP1.AS1	17.0119	1.35734	0.86887	1.56219	0.118244	0.881388
AC008738.5	1.91279	3.84797	2.46337	1.56208	0.11827	NA
COMMD8	83.8705	0.749386	0.479848	1.56172	0.118355	0.881806
FCN2	21.662	1.08851	0.697143	1.56139	0.118433	0.881833
AC012309.1	9.43246	1.6196	1.03769	1.56078	0.118575	0.881932
LINC00565	2.34069	4.18505	2.68154	1.56069	0.118597	NA
CDYL2	1004.19	0.451858	0.289542	1.5606	0.118619	0.881937
AL445685.1	1.69868	3.65604	2.34302	1.5604	0.118666	NA
MTURN	165.125	0.549568	0.352287	1.56	0.11876	0.881968
NKAIN3.IT1	72.4373	0.830844	0.532739	1.55957	0.118862	0.881968
PGK1P2	1.99174	3.94013	2.52747	1.55892	0.119015	NA
SDC4	479.052	0.541858	0.34766	1.55859	0.119094	0.882271
ELK1	1980.55	0.469289	0.301339	1.55735	0.119388	0.883967
BEND5	60.5172	0.790077	0.50741	1.55708	0.119452	0.883967
LINC00313	12.7333	1.51751	0.974719	1.55687	0.119502	0.883967
ERFE	4.43735	2.54825	1.63713	1.55653	0.119582	0.883967
AC092143.3	7.45833	2.30123	1.47942	1.5555	0.119828	0.885144
GBP4	253.811	0.549944	0.353631	1.55513	0.119914	0.885462
FZD6	342.893	0.664602	0.427414	1.55494	0.119961	0.885488
AC025279.1	200.26	0.621306	0.399682	1.5545	0.120065	0.885941
ZNF687.AS1	8.77004	1.4718	0.947151	1.55393	0.120202	0.886332
GPR84	2.18553	3.16744	2.03842	1.55387	0.120215	NA
RPL7L1	1379.38	0.47009	0.302568	1.55367	0.120264	0.886332
SNHG8	254.451	0.468227	0.301429	1.55336	0.120338	0.886332
AKAP8L	4667.33	0.531565	0.342299	1.55293	0.12044	0.886418
GUK1	1578.05	0.485088	0.312649	1.55154	0.120772	0.888275
AC005154.2	25.7355	1.21043	0.780254	1.55133	0.120823	0.888336
JTB	1043.83	0.4728	0.304961	1.55036	0.121054	0.888439
DRC1	5.2373	1.8475	1.1926	1.54913	0.12135	0.889244
CALCOCO1	1228.47	0.500164	0.322934	1.54881	0.121426	0.889244
FCRL6	21.0581	1.09284	0.706017	1.54789	0.121649	0.889244
AC004890.2	50.9244	0.856726	0.553497	1.54784	0.12166	0.889244
FAM218A	8.84751	2.07905	1.34344	1.54756	0.121728	0.889244
NR1H3	31.2201	0.990243	0.640145	1.5469	0.121886	0.889773
RAB29	207.609	0.578944	0.374271	1.54686	0.121898	0.889773
C14orf119	479.001	0.588285	0.380451	1.54628	0.122036	0.88991
SLC2A8	244.597	0.612778	0.396372	1.54597	0.122112	0.890145
FAM110C	1.59208	4.41769	2.85779	1.54584	0.122142	NA
NR2F1.AS1	10.9615	1.64402	1.06375	1.54549	0.122227	0.89052
COCH	26.9406	1.01342	0.655866	1.54516	0.122308	0.89052
GPC1	2692.89	0.67524	0.437124	1.54473	0.122411	0.89052
RF00019.489	24.4816	1.45529	0.942409	1.54422	0.122535	0.890706
RNU4.1	243.346	0.635555	0.411771	1.54347	0.122717	0.89107
ANO5	5.38142	2.61194	1.69265	1.54311	0.122804	0.891154
RAB4A	443.675	0.535165	0.34682	1.54306	0.122816	0.891154
AL590867.2	17.7279	1.18536	0.768409	1.54262	0.122923	0.891422
NDUFA3	268.122	0.466743	0.30259	1.54249	0.122955	0.891422
MT1F	98.6768	0.627982	0.407186	1.54225	0.123013	0.891422
CLEC2L	1.59286	4.41839	2.86665	1.54131	0.123242	NA
MYH7B	78.5397	0.718555	0.466226	1.54122	0.123264	0.891422
AL645608.7	1.58198	4.41525	2.86492	1.54114	0.123283	NA
SVBP	65.3432	0.653718	0.424286	1.54075	0.123378	0.891422
GMIP	733.397	0.653101	0.424244	1.53944	0.123696	0.892797
SVIL.AS1	997.759	0.50745	0.329952	1.53795	0.12406	0.894073
SREK1IP1	528.02	0.860417	0.559567	1.53765	0.124134	0.894073
AL589743.8	2.39104	3.31994	2.16024	1.53684	0.124334	NA
AC021739.5	1.90002	3.83089	2.49392	1.53609	0.124515	NA
SNRPGP10	13.3356	1.74588	1.13667	1.53596	0.124548	0.895556
ZNF543	257.466	0.464343	0.302559	1.53472	0.124854	0.896272
COX7A2L	1004.13	0.563756	0.367413	1.5344	0.124933	0.896272
MRVI1	93.3211	0.706075	0.460187	1.53432	0.124951	0.896272
AP001527.2	9.49753	1.59914	1.04335	1.5327	0.125349	0.896832
PET100	371.991	0.516537	0.337327	1.53127	0.125703	0.897672
POLR2D	810.827	0.443852	0.290053	1.53024	0.125957	0.898285
RAPSN	26.2425	1.05493	0.689394	1.53022	0.125961	0.898285
ZNF19	67.1665	0.752939	0.492094	1.53007	0.125999	0.898285
TRIM80P	2.08253	3.3042	2.16039	1.52944	0.126155	NA
REXO1L12P	6.26645	2.55905	1.67421	1.52851	0.126385	0.899369
TMEM167B	185.522	0.753584	0.493044	1.52843	0.126405	0.899369
NEXN.AS1	5.58006	2.24909	1.47156	1.52837	0.12642	0.899369
STC1	2670.55	0.496402	0.325102	1.52691	0.126783	0.900034
AP006284.1	23.962	1.1981	0.784666	1.52689	0.126789	0.900034
RHBDL1	234.03	0.766614	0.50232	1.52615	0.126973	0.900904
GSTM2	23.4317	1.21448	0.796792	1.52421	0.127456	0.903374
COX7A2	506.048	0.614305	0.40324	1.52342	0.127654	0.903636
PPP1R2	408.311	0.608465	0.399602	1.52268	0.127839	0.903636
UBL5	483.538	0.442733	0.290834	1.52229	0.127937	0.903671
APLP1	86.3145	0.837276	0.550514	1.5209	0.128285	0.904379
ITGAM	22.052	1.02542	0.674246	1.52083	0.128302	0.904379
YAP1	515.016	0.498299	0.328002	1.51919	0.128714	0.90634
RAB11FIP1	1255.72	0.508715	0.334921	1.51891	0.128785	0.90634
RUNDC1	387.509	0.460715	0.303352	1.51875	0.128826	0.90634
SALL2	612.725	0.515871	0.339809	1.51812	0.128984	0.90634
ARL15	211.259	0.958187	0.631363	1.51765	0.129103	0.90634
FUT8.AS1	6.02009	2.12592	1.40091	1.51753	0.129134	0.90634
CYCS	769.027	0.757376	0.499359	1.5167	0.129343	0.90673
SNX29P2	30.3617	1.31713	0.870016	1.51392	0.130047	0.91078
TMEM178B	35.9706	1.09787	0.7252	1.51389	0.130054	0.91078
FMC1.LUC7L2	94.7364	0.822148	0.543221	1.51347	0.130161	0.911127
ALB	25.5501	5.35053	3.53596	1.51317	NA	NA
FAAHP1	14.2807	1.19043	0.787031	1.51256	0.130391	0.911371
PRKAR2B	3682.06	0.513418	0.339498	1.51229	0.130461	0.911371
SYNE4	17.3919	1.2682	0.839023	1.51152	0.130657	0.911371
FKBP6	2.92664	3.85207	2.55006	1.51058	0.130895	0.911371
ZDBF2	1086.53	0.859735	0.569445	1.50978	0.1311	0.911371
GMFG	1.91425	4.68444	3.1029	1.5097	0.131121	NA
Z93242.1	1.91425	4.68444	3.1029	1.5097	0.131121	NA
GPR158.AS1	1.91425	4.68444	3.1029	1.5097	0.131121	NA
AP004607.4	1.91425	4.68444	3.1029	1.5097	0.131121	NA
NUDT11	3.97703	2.72395	1.80433	1.50968	0.131126	0.911371
AL139412.1	2.87606	2.88716	1.91259	1.50955	0.131157	0.911371
JAZF1	461.463	0.636175	0.421437	1.50954	0.131162	0.911371
TJP3	70.3935	0.772587	0.511928	1.50917	0.131255	0.911403
FYN	50.7989	0.724236	0.480025	1.50875	0.131363	0.911487
TPM4	2878.23	0.50403	0.334236	1.50801	0.131552	0.912229
IMPA1	196.168	0.828543	0.549586	1.50758	0.131663	0.912378
ERICD	7.84204	1.97081	1.30784	1.50692	0.131831	0.912756
AC011481.4	33.0215	1.01774	0.675481	1.50669	0.131891	0.912756
SCHIP1	1.55261	4.38309	2.90909	1.50669	0.131891	NA
MUC5B.AS1	1.55261	4.38309	2.90909	1.50669	0.131891	NA
AC008105.3	1.55261	4.38309	2.90909	1.50669	0.131891	NA
C5orf30	112.576	0.667567	0.443126	1.5065	0.13194	0.912756
FOSB	62.2852	0.760842	0.505424	1.50535	0.132233	0.913775
AK9	20.6943	1.0621	0.705609	1.50523	0.132266	0.913775
AFF2	216.204	0.630416	0.418899	1.50494	0.13234	0.913982
CD83	301.008	0.466446	0.310115	1.50411	0.132554	0.914351
ARNTL	426.321	0.630951	0.419732	1.50322	0.132781	0.915092
AC105345.1	5.44006	1.96802	1.30926	1.50315	0.1328	0.915092
WEE2.AS1	29.2315	1.00539	0.668879	1.5031	0.132814	0.915092
CACFD1	869.49	0.67467	0.448945	1.50279	0.132894	0.915335
TSPAN14	109.789	0.653929	0.435555	1.50137	0.13326	0.916347
INKA2	8.28154	1.96239	1.30708	1.50135	0.133264	0.916347
NPHP3.ACAD11	72.7985	0.989092	0.658994	1.50091	0.133379	0.916613
MYO15B	1090.6	0.61108	0.407154	1.50086	0.133392	0.916613
CEP295NL	29.8005	1.21971	0.812793	1.50064	0.13345	0.916701
S100A8	1.52583	4.35913	2.90551	1.5003	0.133537	NA
RN7SKP185	1.52583	4.35913	2.90551	1.5003	0.133537	NA
RHOXF1P1	259.592	0.568903	0.3792	1.50027	0.133545	0.917044
AL132639.2	25.6171	1.11778	0.745213	1.49995	0.133627	0.917192
HAAO	2.51053	3.06261	2.04302	1.49906	0.133859	0.917192
LRP2BP	5.74808	2.08644	1.39191	1.49898	0.133879	0.917192
GNAI1	437.382	0.762716	0.509019	1.49841	0.134028	0.917597
CCDC92B	1.8156	3.76351	2.512	1.49821	0.134078	NA
SETD7	165.605	0.569332	0.380113	1.4978	0.134186	0.917976
C9orf106	1.57391	4.40197	2.93958	1.49748	0.134267	NA
POLN	56.1131	0.7601	0.507811	1.49682	0.134441	0.918397
CYSTM1	165.853	0.550803	0.368228	1.49582	0.134701	0.91944
COL20A1	169.065	0.647806	0.433235	1.49528	0.134842	0.920096
AL121722.1	1.51001	4.34475	2.90585	1.49517	0.134869	NA
PRKXP1	8.05604	1.71921	1.15024	1.49466	0.135004	0.920524
LMBR1L	2492.61	0.410442	0.274651	1.49441	0.135069	0.920524
AKR1E2	180.221	0.52173	0.3492	1.49407	0.135157	0.920524
CHMP1B	307.004	0.474393	0.317588	1.49374	0.135244	0.920524
IGHVIII.76.1	2.33349	3.26683	2.18732	1.49353	0.135298	NA
YBX3	279.714	0.565721	0.378852	1.49325	0.135372	0.920524
SLC16A2	27.6172	0.991182	0.663817	1.49316	0.135396	0.920524
MRPL21	159.751	0.585244	0.39197	1.49309	0.135415	0.920524
ARNT2	16.5415	1.51171	1.01271	1.49274	0.135505	0.920524
SPTAN1	5968.15	0.472374	0.316465	1.49266	0.135527	0.920524
NREP	1957.21	0.809348	0.542332	1.49235	0.135608	0.920524
TAF1A.AS1	30.7588	0.981354	0.657608	1.49231	0.135618	0.920524
AL392172.1	92.6993	0.635403	0.425924	1.49182	0.135746	0.920823
TSHZ2	837.594	0.418477	0.280748	1.49058	0.136072	0.920823
TLE6	121.735	0.679676	0.456011	1.49048	0.136097	0.920823
TNFRSF10A	52.5075	0.707205	0.474551	1.49026	0.136156	0.920823
ZCRB1	523.25	0.53685	0.360297	1.49002	0.136218	0.920823
C1orf54	157.296	0.730342	0.490249	1.48974	0.136293	0.920823
FGF17	6.21101	2.01699	1.35393	1.48972	0.136297	0.920823
SEH1L	188.88	0.52691	0.353754	1.48948	0.136361	0.920862
CPM	13.8824	1.41779	0.952002	1.48927	0.136417	0.920862
MYBPHL	1.77692	3.76793	2.53013	1.48923	0.136428	NA
SCARNA3	4.31332	2.26562	1.52229	1.48829	0.136673	0.921203
ZNF213.AS1	175.247	0.59687	0.401098	1.48809	0.136727	0.921203
CES4A	39.9707	0.774295	0.520368	1.48797	0.136758	0.921203
CHCHD2P9	1.87758	3.81926	2.56722	1.4877	0.136829	NA
RGS16	196.946	0.647826	0.435614	1.48715	0.136974	0.922054
SMPD3	113.073	0.622497	0.418682	1.4868	0.137067	0.922378
LINC02596	2.98021	2.94061	1.97962	1.48544	0.137427	0.922415
MTRF1	116.583	0.887423	0.597535	1.48514	0.137507	0.922415
DPH3	212.192	0.777387	0.523458	1.4851	0.137517	0.922415
BPGM	97.785	0.657687	0.442873	1.48505	0.137531	0.922415
CBR3.AS1	26.9003	0.993299	0.668935	1.4849	0.137571	0.922415
HTRA3	11.1898	1.30333	0.878036	1.48437	0.13771	0.922764
HOXD11	3.16689	2.87501	1.9373	1.48402	0.137803	0.922912
AC004233.3	3.22439	2.44306	1.64632	1.48395	0.137822	0.922912
AL161909.1	1.48871	4.32523	2.91624	1.48315	0.138034	NA
COL9A3	89.6629	0.744711	0.502446	1.48217	0.138294	0.925136
AC116562.4	4.19761	2.40981	1.62622	1.48185	0.13838	0.925136
AL136419.1	25.5565	1.31333	0.886573	1.48135	0.138514	0.925136
TMEM106B	1444.95	0.971166	0.655658	1.48121	NA	NA
PFDN5	1709.64	0.41234	0.278479	1.48069	0.13869	0.925261
ARHGAP10	8.06797	1.67619	1.13221	1.48045	0.138753	0.925261
AC090515.5	2.94881	2.92921	1.97885	1.48026	0.138805	0.925261
RN7SL398P	1.54073	3.50075	2.36661	1.47922	0.139081	NA
C9orf163	27.3896	1.13392	0.766755	1.47886	0.139179	0.9263
UCN	10.925	1.7702	1.19784	1.47782	0.139457	0.9263
PLEKHA6	201.471	0.580067	0.392546	1.47771	0.139487	0.9263
IZUMO4	43.6967	0.916893	0.62055	1.47755	0.139529	0.9263
AP001453.1	17.7815	1.31186	0.887974	1.47737	0.139577	0.9263
CPA1	20.1654	1.05338	0.713042	1.47731	0.139594	0.9263
RPS21	3077.53	0.434145	0.293931	1.47703	0.139668	0.926357
TNKS1BP1	471.425	0.687025	0.465169	1.47694	0.139693	0.926357
FOXO3	257.335	0.519175	0.351682	1.47626	0.139873	0.926888
OR52K3P	4.41966	2.45888	1.66611	1.47582	0.139991	0.926888
RPL14P1	14.9416	1.08992	0.738708	1.47544	0.140095	0.926888
SLC5A5	1.49735	3.5015	2.37359	1.47519	0.140161	NA
TNK2	310.151	0.70237	0.476238	1.47483	0.140259	0.926888
CASTOR2	81.2494	0.694922	0.471328	1.47439	0.140376	0.926888
LINC02266	2.52004	3.39366	2.30206	1.47418	0.140432	0.926888
ATG5	346.228	0.765542	0.519502	1.47361	0.140587	0.926888
AC005779.2	6.43829	1.8023	1.22342	1.47317	0.140705	0.927096
ELF3	39.4694	0.790634	0.536908	1.47257	0.140868	0.927545
SERTAD2	327.9	0.712951	0.484589	1.47125	0.141223	0.927905
NEO1	347.221	0.472388	0.321177	1.4708	0.141344	0.927905
STARD4	848.294	0.895235	0.608771	1.47056	0.14141	0.927905
LYRM1	78.3169	0.968597	0.658996	1.46981	0.141614	0.928876
GSG1L	6.60275	1.82437	1.24235	1.46848	0.141973	0.930026
PCBP3	28.2549	0.834777	0.568506	1.46837	0.142003	0.930026
GRIK3	1.4674	4.30543	2.93258	1.46814	0.142066	NA
SMCR5	1.232	4.0495	2.7589	1.46779	0.14216	NA
APLF	177.935	0.754197	0.513967	1.4674	0.142267	0.930775
SZT2.AS1	6.46417	2.26862	1.54619	1.46723	0.142312	0.930777
Z69720.1	1.56124	3.52041	2.40017	1.46673	0.142448	NA
IKBIP	404.562	0.514813	0.351186	1.46593	0.142668	0.931568
AL031055.1	2.17162	3.14861	2.148	1.46584	0.142693	NA
BACH1	214.784	0.738005	0.503599	1.46546	0.142795	0.931568
LINC01431	2.67395	3.02968	2.06756	1.46534	0.142827	0.931568
RPL26L1	176.549	0.503866	0.344043	1.46454	0.143045	0.932297
FAT2	2.78436	2.55889	1.74801	1.46389	0.143224	0.932747
BEX5	8.37705	1.73925	1.18853	1.46336	0.143369	0.932925
TRIM9	53.8672	0.856376	0.585531	1.46256	0.143587	0.933527
FAM8A1	299.549	0.540259	0.369402	1.46252	0.143599	0.933527
AP003774.1	19.327	1.35398	0.926334	1.46165	0.143836	0.933601
PLA2G4E.AS1	2.95436	2.87025	1.96371	1.46165	0.143838	0.933601
[truncated: 28,771 more rows]
