# Supplementary material for: Identification of the Notch ligand DLK1 as an immunotherapeutic target and regulator of tumor cell plasticity and chemoresistance in adrenocortical carcinoma
Source: Nat Commun. 2025 Jul 1;16:5511. doi: 10.1038/s41467-025-60649-w (PMC12216638; doi:10.1038/s41467-025-60649-w)
Supplement: Supplementary file 6 — Source Data [file 41467_2025_60649_MOESM6_ESM.xlsx]

## Sheet: Figure 1A
subject_id	oncotree	DLK1 log2 TPM_1
MP-0013	ACC	12.1669
MP-0107	PGNG	12.1165
MP-0545	ACYC	11.3807
MP-0070	LUAD	10.9963
MP-0708	TSCST	10.9184
MP-0344	PHC	10.8082
MP-0264	ACC	10.7668
MP-0254	PGNG	10.6262
MP-0691	ACC	10.448
MP-0361	ACC	10.1588
MP-0653	ACC	9.88273
MP-0794	ACC	9.7695
MP-0853	ACC	9.29869
MP-0758	ACC	9.26112
MP-0486	BRCNOS	9.18006
MP-0687	ACC	8.88099
MP-0033	LNET	8.76888
MP-0814	NSGCT	8.17018
MP-0122	SCLC	8.04868
MP-0051	LNET	7.99003
MP-0386	SAAD	7.60452
MP-0179	NSGCT	7.35044
MP-0755	ACC	7.19782
MP-0459	HCC	7.06158
MP-0524	EOV	7.00702
MP-0533	SCLC	6.84839
MP-0496	SSRCC	6.82794
MP-0865	LUAD	6.63789
MP-0751	LNET	6.63092
MP-0604	SCLC	6.50737
MP-0083	LMS	6.49156
MP-0760	LUAD	6.43044
MP-0100	SCLC	6.37571
MP-0173	ULMS	5.79323
MP-0530	SARCNOS	5.72677
MP-0674	FIBS	5.46462
MP-0289	TSCST	5.34996
MP-0515	ACC	5.20221
MP-0224	LUAD	5.07676
MP-0377	EHCH	4.65085
MP-0668	LUAD	4.56383
MP-0089	THME	4.47315
MP-0670	IDC	4.43864
MP-0989	COAD	4.40703
MP-0971	READ	4.29733
MP-0765	NSGCT	4.23335
MP-0577	LUAD	4.11882
MP-0391	LUAD	4.10141
MP-0764	LUAD	4.00701
MP-0253	IDC	3.95746
MP-0880	LUAD	3.95357
MP-0394	OCS	3.92694
MP-0243	PANET	3.80261
MP-0126	SARCNOS	3.72813
MP-0726	HCC	3.62697
MP-0525	LUSC	3.45929
MP-0882	SCLC	3.22149
MP-0815	LUAD	3.20082
MP-0388	CCOV	3.18708
MP-0523	THME	3.13283
MP-0730	GNG	3.1219
MP-0278	HNNE	3.11351
MP-0499	SCLC	3.11235
MP-0164	LUAD	2.98192
MP-0893	LUAD	2.88044
MP-0860	LUAD	2.71497
MP-0308	IDC	2.58549
MP-0680	LUSC	2.54533
MP-0712	LUAD	2.47101
MP-0485	NMCHN	2.39836
MP-0866	DSRCT	2.19141
MP-0267	LUAD	2.13992
MP-0905	LUAD	2.08499
MP-0378	COAD	2.01665
MP-0316	UAD	1.95909
MP-0303	ADNOS	1.9512
MP-0007	LUAD	1.94974
MP-0593	LUAS	1.93374
MP-0075	LUAD	1.88826
MP-0294	ECAD	1.84047
MP-0406	IDC	1.78646
MP-0777	EHCH	1.77849
MP-0230	EHCH	1.74662
MP-0650	DSRCT	1.73066
MP-0150	PAAD	1.70313
MP-0086	PRAD	1.69616
MP-0474	HGSOC	1.69394
MP-0149	PAAD	1.67269
MP-0041	ACYC	1.67128
MP-0980	PAAD	1.53537
MP-0461	PAAD	1.52373
MP-0789	EHCH	1.51635
MP-0947	LUAD	1.44942
MP-0385	IDC	1.44601
MP-0042	PRAD	1.43463
MP-0625	LUAD	1.42282
MP-0983	STAD	1.35639
MP-0845	HNNE	1.32487
MP-0645	LUAD	1.32031
MP-0362	OPHSC	1.30437
MP-0559	ANSC	1.24611
MP-0629	IDC	1.23106
MP-0942	PAAD	1.2296
MP-0823	EHCH	1.20584
MP-0782	EHCH	1.18178
MP-0017	IHCH	1.17009
MP-0495	BLAD	1.16483
MP-0748	CUP	1.12328
MP-1011	PAAD	1.11423
MP-0088	IDC	1.11367
MP-0335	PRAD	1.08883
MP-0380	GIST	1.08413
MP-0717	IHCH	1.07338
MP-0787	IHCH	1.06052
MP-0111	ACYC	1.05856
MP-0035	NSGCT	1.0413
MP-0591	EHCH	0.960843
MP-0226	IDC	0.878253
MP-0734	GBAD	0.864459
MP-0528	IDC	0.841849
MP-0611	COAD	0.833998
MP-0210	ULMS	0.83213
MP-0074	THME	0.816391
MP-0358	LUAD	0.813208
MP-0599	HCC	0.810178
MP-0436	COAD	0.794881
MP-0342	ES	0.774694
MP-0018	IDC	0.771268
MP-0733	COAD	0.7585
MP-0901	HGSOC	0.741299
MP-0229	THME	0.740685
MP-0490	CUP	0.730492
MP-0266	PRAD	0.71067
MP-0390	MYEC	0.704064
MP-0540	IDC	0.689714
MP-0917	BLCA	0.683013
MP-0135	IHCH	0.672
MP-0479	BLCA	0.665372
MP-0318	OPHSC	0.648198
MP-0700	SBC	0.63875
MP-0584	HCC	0.619201
MP-0087	LUAD	0.616841
MP-0759	IHCH	0.598306
MP-0516	CESC	0.592228
MP-0800	PAAD	0.587723
MP-0014	PAAD	0.573846
MP-0896	SKCM	0.57067
MP-0120	UUS	0.570039
MP-0392	COAD	0.55352
MP-0055	THME	0.546996
MP-0114	SKCM	0.53422
MP-0754	ACYC	0.528492
MP-0745	LUAD	0.526879
MP-0101	PRAD	0.518028
MP-0187	LUAD	0.509046
MP-0960	PRAD	0.506517
MP-0756	ESCC	0.504624
MP-0094	SCCNOS	0.484299
MP-0220	UNEC	0.480958
MP-0601	LUAD	0.47717
MP-0293	IDC	0.474852
MP-0636	IDC	0.460889
MP-0763	HNSC	0.458537
MP-0125	PAAD	0.455087
MP-0317	PAAD	0.453351
MP-0463	IDC	0.451737
MP-0682	GB	0.448888
MP-0298	SBWDNET	0.439784
MP-0848	IHCH	0.419976
MP-0990	COAD	0.416778
MP-0129	IDC	0.415996
MP-0742	IHCH	0.407683
MP-0446	EHCH	0.402646
MP-0418	COAD	0.400438
MP-0984	COAD	0.396673
MP-0837	CUP	0.395719
MP-0057	SCLC	0.393205
MP-0442	PRAD	0.390514
MP-0721	HNNE	0.387612
MP-0669	SBC	0.382062
MP-0596	LUAD	0.382015
MP-0410	PRAD	0.375513
MP-0802	LUAD	0.373954
MP-0199	COAD	0.369538
MP-0165	CESC	0.359099
MP-0403	IDC	0.355901
MP-0429	IDC	0.354466
MP-1007	PAAD	0.353975
MP-0048	PRAD	0.352714
MP-0697	STAD	0.350021
MP-0363	IHCH	0.349978
MP-0283	SOC	0.349077
MP-0498	OPHSC	0.340951
MP-0615	PRAD	0.337713
MP-0505	IHCH	0.337266
MP-0011	IDC	0.328186
MP-0785	HCC	0.323373
MP-0635	IDC	0.321707
MP-0218	PANEC	0.321635
MP-0656	SPDAC	0.319989
MP-0034	IDC	0.313273
MP-0780	PRNE	0.31
MP-0966	PAAD	0.306797
MP-0341	ACYC	0.306247
MP-0063	OPHSC	0.303184
MP-0401	ACYC	0.300208
MP-0826	IHCH	0.296951
MP-0472	BRCNOS	0.293257
MP-0054	BRCNOS	0.293104
MP-0029	NETNOS	0.288024
MP-0172	OVT	0.286592
MP-0411	BRCNOS	0.286586
MP-0667	IHCH	0.286298
MP-0451	PRAD	0.281257
MP-0370	COAD	0.280371
MP-0659	LUAD	0.275117
MP-0151	LUAD	0.273517
MP-0867	STAD	0.272497
MP-0643	EHCH	0.269538
MP-0512	UTUC	0.262304
MP-0972	COAD	0.260952
MP-0154	THYM	0.256204
MP-0968	UTUC	0.251219
MP-0829	BLCA	0.250914
MP-0846	BLCA	0.250645
MP-0247	STAD	0.249615
MP-0553	STAD	0.248926
MP-0047	LUAD	0.247307
MP-0855	COAD	0.245418
MP-0137	UTUC	0.24413
MP-0537	PRCC	0.243358
MP-0207	LUAD	0.239712
MP-0369	PANET	0.239693
MP-0825	BLCA	0.239375
MP-0884	BLCA	0.23624
MP-0304	LUAD	0.232984
MP-0796	ACYC	0.232803
MP-0288	OPHSC	0.22804
MP-0647	IDC	0.227963
MP-0806	BRCNOS	0.223615
MP-0306	STAD	0.222604
MP-0863	LUSC	0.219283
MP-0366	COAD	0.218541
MP-0578	SCLC	0.217393
MP-1003	PAAD	0.217048
MP-0076	IDC	0.216925
MP-0248	LUAD	0.212557
MP-0964	PRAD	0.211301
MP-0449	SOC	0.210755
MP-0642	STAD	0.210343
MP-0178	EHCH	0.201298
MP-0746	IHCH	0.199896
MP-0856	IHCH	0.197761
MP-0637	LUAD	0.195463
MP-0419	HGNEC	0.193011
MP-1000	PAAD	0.192855
MP-0728	COAD	0.191608
MP-0844	IHCH	0.188052
MP-0606	EHCH	0.187511
MP-0106	LUAD	0.18718
MP-0695	PRNE	0.186493
MP-0879	IDC	0.182694
MP-0071	PRAD	0.179032
MP-0322	OSGCT	0.178988
MP-0692	OPHSC	0.178555
MP-0681	HCC	0.174996
MP-0723	BLCA	0.174957
MP-0413	COAD	0.173547
MP-0818	BRCNOS	0.169714
MP-0221	HNSC	0.169655
MP-0027	LUAD	0.165969
MP-0766	HGNEC	0.164043
MP-0621	BRCNOS	0.162256
MP-0538	IDC	0.161745
MP-0873	STAD	0.161375
MP-0062	PANET	0.158377
MP-0372	SCLC	0.157879
MP-0321	LUAD	0.157848
MP-0133	CESC	0.15553
MP-0992	UTUC	0.153572
MP-0176	LUAD	0.152976
MP-0744	BRCNOS	0.152888
MP-0279	LUAD	0.151411
MP-0250	PAAD	0.149867
MP-0824	GBAD	0.148437
MP-0196	STAD	0.147636
MP-0595	STAD	0.145864
MP-0453	LUAD	0.145127
MP-0241	OCSC	0.144363
MP-0519	RCC	0.143362
MP-0454	LUAD	0.142319
MP-0793	TNET	0.140854
MP-0978	PAAD	0.1407
MP-0015	IDC	0.140439
MP-0753	LUAD	0.136868
MP-0005	PAAD	0.136831
MP-0416	HPHSC	0.136533
MP-0979	COAD	0.136173
MP-0276	IDC	0.135394
MP-0478	SCLC	0.133165
MP-0238	IDC	0.129883
MP-0864	PAAD	0.127937
MP-1009	PAAD	0.127796
MP-0484	LUAD	0.126907
MP-0464	PRAD	0.126904
MP-0899	BLCA	0.125994
MP-0564	SCLC	0.124456
MP-0585	BRCNOS	0.122472
MP-0582	ILC	0.120543
MP-0302	IDC	0.119571
MP-0146	PRAD	0.119496
MP-0958	LUAD	0.118539
MP-0284	TT	0.118428
MP-0541	LUAD	0.118351
MP-0858	IHCH	0.117471
MP-0028	THME	0.116793
MP-0068	EHCH	0.11579
MP-1005	PAAD	0.114641
MP-0548	IHCH	0.113094
MP-0145	PANET	0.11269
MP-0269	LUAD	0.11246
MP-0274	IDC	0.112248
MP-0066	MYEC	0.111749
MP-0740	ACYC	0.111631
MP-0513	EMYOCA	0.11124
MP-0143	PAAD	0.111166
MP-0203	IDC	0.110478
MP-0852	HCC	0.109993
MP-0434	OPHSC	0.10892
MP-0678	IHCH	0.108586
MP-0175	LUSC	0.108584
MP-0163	LMS	0.107603
MP-0673	BRCNOS	0.106821
MP-0834	ACCC	0.106669
MP-0026	LUAD	0.104589
MP-0610	SCB	0.104585
MP-0064	ACYC	0.104079
MP-0959	LUAD	0.098865
MP-0862	LUAD	0.0981346
MP-0597	BRCNOS	0.0971048
MP-0295	PAAD	0.0969768
MP-0927	LUAD	0.0968359
MP-0470	IDC	0.0945624
MP-0072	ULMS	0.0942411
MP-0242	OYST	0.0939775
MP-0634	RCC	0.0936572
MP-0260	LMS	0.0925073
MP-0551	IDC	0.0923546
MP-0727	ADNOS	0.0922357
MP-0414	PRAD	0.092147
MP-0903	LUAD	0.0894328
MP-0080	COAD	0.0891361
MP-0339	ESCA	0.0876325
MP-0919	SKCM	0.0871657
MP-0037	OCSC	0.0867066
MP-0546	LMS	0.0849074
MP-0160	IDC	0.0840389
MP-0738	BRCNOS	0.0839694
MP-0527	BLCA	0.0833403
MP-0671	LUAD	0.0831211
MP-0393	LUAD	0.0830145
MP-0536	IDC	0.0824106
MP-0456	COAD	0.0821523
MP-0571	PRAD	0.0816045
MP-0147	PRAD	0.0812285
MP-0936	LUAD	0.0809997
MP-0421	TNET	0.079183
MP-0091	PAAD	0.0791507
MP-0762	UTUC	0.0788408
MP-0136	ACYC	0.0770058
MP-0675	GB	0.0749553
MP-0576	IHCH	0.0746693
MP-0108	BLCA	0.0733904
MP-0039	LUAD	0.0730735
MP-0118	HGSOC	0.0730671
MP-0507	IDC	0.0727801
MP-0913	LUAD	0.0725437
MP-0976	PAAD	0.0722862
MP-0581	LUSC	0.0718403
MP-0314	COAD	0.0715798
MP-0686	STAD	0.0711549
MP-0588	PRAD	0.0710289
MP-0886	ACYC	0.0699963
MP-0857	ESCC	0.0699735
MP-0640	PRAD	0.0696899
MP-0197	LMS	0.0690995
MP-0792	PAASC	0.067525
MP-0443	READ	0.0670326
MP-0098	HGSOC	0.0660581
MP-0714	COAD	0.0659202
MP-0281	LUAD	0.0657929
MP-0415	ANSC	0.0657346
MP-0503	SCBC	0.0653621
MP-0198	LNET	0.0652813
MP-0023	MUCC	0.0632992
MP-0189	CUP	0.0622436
MP-1006	PAAD	0.0611688
MP-0644	COAD	0.0605511
MP-0719	STAD	0.0589133
MP-0819	SBC	0.0583811
MP-0375	LUAD	0.0583089
MP-0152	IDC	0.0577942
MP-0328	LUAD	0.0575112
MP-0275	OPHSC	0.0575092
MP-0336	LUSC	0.0550605
MP-0263	IDC	0.0550348
MP-0400	EHCH	0.0548982
MP-0849	EHCH	0.0547029
MP-0563	UTUC	0.0539129
MP-0138	IDC	0.0530107
MP-0219	BLCA	0.0528385
MP-0201	OCSC	0.0516804
MP-0539	HCC	0.0508224
MP-0180	PRCC	0.0507743
MP-0946	PAAD	0.0504282
MP-0169	COAD	0.0502086
MP-0672	BRCNOS	0.0501401
MP-0951	LUAD	0.0497085
MP-0769	IHCH	0.0487696
MP-0953	UTUC	0.0480564
MP-0778	LUSC	0.0479971
MP-0859	LUAD	0.0479692
MP-0092	IDC	0.0476441
MP-0612	BRCNOS	0.0471535
MP-0482	IDC	0.0466439
MP-0216	LUAD	0.0460589
MP-0009	IDC	0.0454601
MP-0812	IDC	0.0445884
MP-1013	PAAD	0.0444354
MP-0441	STAD	0.0434162
MP-0044	OCSC	0.0433599
MP-0077	LUAD	0.0431337
MP-0892	COAD	0.043092
MP-0437	OVT	0.0427906
MP-0568	COAD	0.0423561
MP-0600	IDC	0.041605
MP-0324	LUAD	0.0412201
MP-0822	PRAD	0.0406981
MP-0399	LUAD	0.0403235
MP-0518	IDC	0.0401812
MP-0555	LUAD	0.0400711
MP-0716	HCC	0.0399964
MP-0212	COAD	0.039787
MP-0031	ACCC	0.0394152
MP-0841	BRCNOS	0.0391936
MP-1001	PAAD	0.0388951
MP-0981	BLCA	0.0385859
MP-0532	UTUC	0.0382746
MP-0256	RAML	0.0372554
MP-0214	DSRCT	0.0371895
MP-0408	CUP	0.0370963
MP-0590	READ	0.0363821
MP-0598	BRCNOS	0.0340766
MP-0770	LUAD	0.0337394
MP-0239	UCCC	0.0332541
MP-0046	ADNOS	0.0332157
MP-0450	CUP	0.0330933
MP-0480	STAD	0.03295
MP-0876	BLCA	0.0311415
MP-0840	EHCH	0.0311221
MP-0404	LUAD	0.0289063
MP-1023	PRAD	0.0285468
MP-0683	PRAD	0.0266192
MP-0570	COAD	0.0263015
MP-0030	IDC	0.0258685
MP-0177	CDRCC	0.0252016
MP-1010	PAAD	0.0250924
MP-0954	LUAD	0.0247358
MP-0987	BLCA	0.0241077
MP-0967	STAD	0.0233839
MP-0079	ACYC	0.0233528
MP-0397	PAAD	0.0232571
MP-1016	PRAD	0.0224437
MP-0202	CESC	0.0222279
MP-0065	ACYC	0.0221192
MP-0963	PRAD	0.0220392
MP-0036	PRAD	0.0218727
MP-0622	BRCNOS	0.0218362
MP-0127	HNSC	0.0217382
MP-0287	ANSC	0.0217031
MP-0132	IDC	0.021531
MP-0261	LMS	0.021445
MP-0900	BLCA	0.0210481
MP-0689	UCS	0.0208604
MP-0251	LUAD	0.0205874
MP-0360	IDC	0.0205608
MP-0703	PRAD	0.0204876
MP-0676	ACYC	0.0201683
MP-0898	LUAD	0.0198474
MP-0969	LUAD	0.0197592
MP-0231	PRAD	0.0195523
MP-0105	GIST	0.0195144
MP-0049	HNSC	0.019012
MP-0128	LUSC	0.0190003
MP-0881	LUAD	0.0189082
MP-0420	CESC	0.0187527
MP-0431	LUAD	0.0186816
MP-0020	THYM	0.0185742
MP-0387	OPHSC	0.0183609
MP-0749	UTUC	0.0178932
MP-0117	LUAD	0.0177934
MP-0374	RCC	0.0177323
MP-0633	ANSC	0.017677
MP-0489	OPHSC	0.0176167
MP-0652	IDC	0.0176008
MP-0167	THME	0.0175628
MP-0502	READ	0.0175496
MP-0522	LUAD	0.0175437
MP-0617	ACYC	0.0174822
MP-0458	LUAD	0.0173366
MP-0639	LUAD	0.0173195
MP-0627	NSGCT	0.0171588
MP-0573	DLBCLNOS	0.0171545
MP-0349	UTUC	0.016976
MP-0694	LUAD	0.0169377
MP-0381	ACYC	0.0160271
MP-0993	PAAD	0.0160259
MP-0816	PEMESO	0.0159079
MP-0549	LUSC	0.0158961
MP-0232	LUAD	0.0157438
MP-0153	PRAD	0.0156732
MP-0638	LUAD	0.0156048
MP-0828	SCCNOS	0.0155714
MP-0200	LUAD	0.0154206
MP-0931	LUAD	0.0153402
MP-0725	ESCC	0.015324
MP-0257	UCEC	0.0151909
MP-0739	BLCA	0.0150485
MP-0579	VSC	0.0150434
MP-0911	BLCA	0.0148436
MP-0752	BLCA	0.0148255
MP-0427	COAD	0.014806
MP-1018	PRAD	0.014804
MP-0885	LUAD	0.0147664
MP-0305	EHCH	0.0146311
MP-0112	THFO	0.0138788
MP-0889	ESCA	0.0132217
MP-0948	LUAD	0.0131327
MP-0557	HGSOC	0.0125821
MP-0170	LUAD	0.0121264
MP-0677	HNSCUP	0.0118888
MP-0996	PAAD	0.0113256
MP-0786	PRAD	0.0109262
MP-0234	LUAD	0.0099846
MP-0875	LUAD	0.0097893
MP-1021	PRAD	0.00960427
MP-1020	PRAD	0.00952407
MP-1030	PRAD	0.00936956
MP-0040	CCRCC	0.00845178
MP-0741	ESCA	0.00826577
MP-0130	COAD	0.00779666
MP-0799	EHCH	0.00776317
MP-0781	CECC	0.00715737
MP-0805	PAAD	0.00682535
MP-0168	LMS	0.00646447
MP-0907	THME	0.00570617
MP-0469	IDC	0.00562425
MP-0985	STAD	0.00539481
MP-0353	COAD	0.00530855
MP-0447	NECNOS	0.00530791
MP-0209	UTUC	0.00524983
MP-0707	LUAS	0.00517191
MP-0330	OCSC	0.00500738
MP-0587	IHCH	0.00500099
MP-0016	IDC	0.00496565
MP-0430	EHCH	0.00493343
MP-0402	CESC	0.00485912
MP-0141	CCRCC	0.00481144
MP-0409	IDC	0.00471327
MP-0343	IDC	0.00470065
MP-0934	UTUC	0.00468291
MP-0547	OPHSC	0.00454113
MP-0565	PAAD	0.00452811
MP-0215	PRAD	0.00439796
MP-0425	LUAD	0.00436364
MP-0657	CESC	0.00431324
MP-0747	LUSC	0.00430876
MP-0632	HCC	0.00427717
MP-1004	PAAD	0.0041013
MP-0296	UCEC	0.00409467
MP-0471	PDC	0.00400344
MP-0572	ANSC	0.00396482
MP-0711	PRAD	0.00394735
MP-0811	PAAD	0.00388402
MP-0326	LUAD	0.00377808
MP-0331	CHRCC	0.00372869
MP-0543	LUSC	0.00347686
MP-0327	PRAD	0.00297871
MP-0157	ANGS	0.00291939
MP-0022	IHCH	0.00270674
MP-0628	PCM	0.00251767
MP-0082	PRAD	0.00248963
MP-0001	LMS	0
MP-0002	ILC	0
MP-0003	SARCNOS	0
MP-0004	LUAD	0
MP-0006	LUAD	0
MP-0008	ADNOS	0
MP-0010	IDC	0
MP-0012	HPHSC	0
MP-0019	GB	0
MP-0021	BLCA	0
MP-0024	LXSC	0
MP-0025	LUAD	0
MP-0032	PRAD	0
MP-0038	PRAD	0
MP-0043	LUAD	0
MP-0045	PRAD	0
MP-0050	COAD	0
MP-0052	PTHC	0
MP-0053	UCEC	0
MP-0056	HGSOC	0
MP-0058	SBWDNET	0
MP-0059	PRAD	0
MP-0060	GBAD	0
MP-0061	OPHSC	0
MP-0073	CLLSLL	0
MP-0078	THME	0
MP-0081	PRAD	0
MP-0084	PRAD	0
MP-0090	HGSOC	0
MP-0093	PRAD	0
MP-0095	BLCA	0
MP-0096	IDC	0
MP-0097	UCEC	0
MP-0099	LMS	0
MP-0102	LUAD	0
MP-0103	LUAD	0
MP-0109	ULMS	0
MP-0110	HGSOC	0
MP-0113	ACYC	0
MP-0115	PSEC	0
MP-0116	PRAD	0
MP-0119	IDC	0
MP-0124	BLCA	0
MP-0131	LUAD	0
MP-0134	IDC	0
MP-0139	CCRCC	0
MP-0140	LUAD	0
MP-0144	PRAD	0
MP-0148	SKCM	0
MP-0155	HGSOC	0
MP-0156	STAD	0
MP-0158	SBC	0
MP-0159	PRAD	0
MP-0161	BLCA	0
MP-0162	PRAD	0
MP-0174	HNSC	0
MP-0181	THPD	0
MP-0182	NETNOS	0
MP-0183	LGSOC	0
MP-0185	LUAD	0
MP-0186	FLC	0
MP-0188	BLCA	0
MP-0190	OCSC	0
MP-0192	LUAD	0
MP-0193	ACYC	0
MP-0195	LUAD	0
MP-0204	UTUC	0
MP-0205	PRAD	0
MP-0208	IDC	0
MP-0211	LUAD	0
MP-0213	OCSC	0
MP-0217	PRAD	0
MP-0222	LUAD	0
MP-0223	PRNE	0
MP-0225	LUAD	0
MP-0227	IDC	0
MP-0233	CESC	0
MP-0235	BLCA	0
MP-0236	LUSC	0
MP-0237	PAAD	0
MP-0240	ILC	0
MP-0244	ADNOS	0
MP-0246	ACYC	0
MP-0249	LUAD	0
MP-0255	MFS	0
MP-0259	LGSOC	0
MP-0265	LUAD	0
MP-0268	CUP	0
MP-0270	COAD	0
MP-0271	LUSC	0
MP-0273	ULMS	0
MP-0277	HGSOC	0
MP-0280	ACYC	0
MP-0282	CESC	0
MP-0286	LXSC	0
MP-0290	LUAD	0
MP-0291	LUAD	0
MP-0297	LUSC	0
MP-0299	BLCA	0
MP-0301	PRAD	0
MP-0307	LUAD	0
MP-0309	OPHSC	0
MP-0310	RMS	0
MP-0312	IDC	0
MP-0313	COAD	0
MP-0315	PRAD	0
MP-0319	IDC	0
MP-0320	STAD	0
MP-0323	LUAD	0
MP-0325	LUAD	0
MP-0329	LUAD	0
MP-0332	COAD	0
MP-0333	COAD	0
MP-0334	UTUC	0
MP-0337	RCC	0
MP-0338	LUAD	0
MP-0340	COAD	0
MP-0345	BLCA	0
MP-0346	LUAD	0
MP-0347	SCCNOS	0
MP-0348	BLCA	0
MP-0350	OPHSC	0
MP-0351	OPHSC	0
MP-0352	PAAD	0
MP-0354	LUAD	0
MP-0355	LMS	0
MP-0356	LUAD	0
MP-0357	BLCA	0
MP-0359	READ	0
MP-0365	LUAD	0
MP-0367	STAD	0
MP-0368	SCCNOS	0
MP-0373	OPHSC	0
MP-0376	LNET	0
MP-0379	CESC	0
MP-0382	LUAD	0
MP-0383	IDC	0
MP-0384	PRAD	0
MP-0389	PRAD	0
MP-0395	SARCL	0
MP-0396	LUAD	0
MP-0398	BLCA	0
MP-0405	READ	0
MP-0407	PRAD	0
MP-0412	CSCC	0
MP-0417	PLMESO	0
MP-0422	UCS	0
MP-0423	COAD	0
MP-0424	LUSC	0
MP-0426	OPHSC	0
MP-0428	COAD	0
MP-0432	SCB	0
MP-0433	LUAD	0
MP-0435	EHCH	0
MP-0439	PAAD	0
MP-0440	OPHSC	0
MP-0445	LUAD	0
MP-0448	HGSOC	0
MP-0452	LUCA	0
MP-0455	COAD	0
MP-0457	URCA	0
MP-0460	ACYC	0
MP-0462	ULMS	0
MP-0465	LUAD	0
MP-0466	OPHSC	0
MP-0467	CDRCC	0
MP-0468	RWDNET	0
MP-0473	PRAD	0
MP-0475	PLMESO	0
MP-0476	HNSC	0
MP-0477	ANGS	0
MP-0481	OPHSC	0
MP-0483	LUAD	0
MP-0487	WT	0
MP-0488	CESC	0
MP-0491	GB	0
MP-0493	OPHSC	0
MP-0494	PRAD	0
MP-0497	PRAD	0
MP-0500	IDC	0
MP-0501	OCSC	0
MP-0506	STAD	0
MP-0508	BLCA	0
MP-0509	CHRCC	0
MP-0510	IDC	0
MP-0511	TSCST	0
MP-0514	LUAD	0
MP-0520	BLCA	0
MP-0521	OPHSC	0
MP-0526	LUAD	0
MP-0529	LUSC	0
MP-0534	HGSOC	0
MP-0535	IDC	0
MP-0542	COAD	0
MP-0544	PRAD	0
MP-0550	HNSC	0
MP-0552	CESC	0
MP-0554	OCSC	0
MP-0556	OPHSC	0
MP-0558	PEMESO	0
MP-0560	IDC	0
MP-0561	LUSC	0
MP-0562	SNSC	0
MP-0566	PRAD	0
MP-0567	LUAD	0
MP-0569	COAD	0
MP-0574	HCC	0
MP-0575	PRAD	0
MP-0580	BRCNOS	0
MP-0583	OPHSC	0
MP-0586	SCBC	0
MP-0589	SCCNOS	0
MP-0592	ADNOS	0
MP-0594	ACYC	0
MP-0603	LUAD	0
MP-0607	COAD	0
MP-0613	LUAD	0
MP-0614	BLCA	0
MP-0616	COAD	0
MP-0618	CCRCC	0
MP-0626	LUAD	0
MP-0631	BLCA	0
MP-0641	LUAD	0
MP-0649	STAD	0
MP-0651	BLCA	0
MP-0654	LUAD	0
MP-0655	LUAD	0
MP-0658	IHCH	0
MP-0660	CCRCC	0
MP-0661	LUAD	0
MP-0662	STAD	0
MP-0664	LUAD	0
MP-0665	BLCA	0
MP-0666	HGSOC	0
MP-0679	BRCNOS	0
MP-0684	PRAD	0
MP-0685	SCCNOS	0
MP-0688	STAD	0
MP-0690	COAD	0
MP-0696	PRAD	0
MP-0701	OCSC	0
MP-0704	PRAD	0
MP-0705	ANSC	0
MP-0706	IDC	0
MP-0710	IHCH	0
MP-0713	ACC	0
MP-0718	CSCC	0
MP-0720	IHCH	0
MP-0722	EHCH	0
MP-0724	IHCH	0
MP-0731	GINETES	0
MP-0732	CUP	0
MP-0735	LUAD	0
MP-0736	EHCH	0
MP-0737	CUP	0
MP-0743	BLCA	0
MP-0750	PRAD	0
MP-0757	LUAD	0
MP-0761	BRCNOS	0
MP-0767	PRAD	0
MP-0771	UTUC	0
MP-0772	BLCA	0
MP-0773	LUAD	0
MP-0774	LUAD	0
MP-0775	ASTR	0
MP-0776	LUAD	0
MP-0779	PRAD	0
MP-0783	PRAD	0
MP-0784	LUAD	0
MP-0788	READ	0
MP-0795	PRAD	0
MP-0797	CESC	0
MP-0798	GBAD	0
MP-0803	GBAD	0
MP-0807	IHCH	0
MP-0808	RCC	0
MP-0809	BLCA	0
MP-0810	PRAD	0
MP-0813	PRAD	0
MP-0817	LUAD	0
MP-0820	LUAD	0
MP-0830	LUAD	0
MP-0831	ES	0
MP-0832	LUAD	0
MP-0833	LXSC	0
MP-0835	SBC	0
MP-0836	PRAD	0
MP-0838	STAD	0
MP-0839	BLCA	0
MP-0842	BLCA	0
MP-0847	BLCA	0
MP-0850	HPHSC	0
MP-0851	LUSC	0
MP-0854	BLCA	0
MP-0861	MYEC	0
MP-0868	BLCA	0
MP-0869	LUAD	0
MP-0870	PRAD	0
MP-0871	EHCH	0
MP-0872	CCRCC	0
MP-0877	COAD	0
MP-0878	BLCA	0
MP-0883	LUAD	0
MP-0887	UTUC	0
MP-0888	GBAD	0
MP-0890	LUAD	0
MP-0894	EHCH	0
MP-0895	ULMS	0
MP-0897	BLCA	0
MP-0904	LUAD	0
MP-0906	LUAD	0
MP-0908	LUAD	0
MP-0909	UTUC	0
MP-0910	LUSC	0
MP-0912	BLCA	0
MP-0915	PRAD	0
MP-0918	LUAD	0
MP-0920	LUAD	0
MP-0921	LUAD	0
MP-0923	LUAD	0
MP-0924	LUAD	0
MP-0926	LUAD	0
MP-0928	LUAD	0
MP-0929	LUSC	0
MP-0937	LUAD	0
MP-0938	PAAD	0
MP-0939	LUAD	0
MP-0940	LUAD	0
MP-0943	LUSC	0
MP-0944	PRAD	0
MP-0945	SBC	0
MP-0949	LUAD	0
MP-0950	LUAD	0
MP-0952	LUSC	0
MP-0956	LUAD	0
MP-0957	LUAD	0
MP-0961	LUAD	0
MP-0962	LUAD	0
MP-0965	LUSC	0
MP-0970	PAAD	0
MP-0974	PAAD	0
MP-0988	BLCA	0
MP-1017	PRAD	0
MP-1019	PRAD	0
MP-1022	PRAD	0
MP-1024	PRAD	0
MP-1025	PRAD	0
MP-1026	PRAD	0
MP-1029	PRAD	0
MP-1031	PRAD	0
MP-0630	IDC	0
MP-0444	IDC	0
MP-0184	PAAD	0
MP-0973	PAAD	0
MP-1008	PAAD	0

## Sheet: Figure 1B
Figure downloaded directly from cbioportal

## Sheet: Figure 1C
ACC TCGA							ACC NCI							ACC Giordano et al							ACC Jain et al
DLK1_log2	DLL1_log2	DLL3_log2	DLL4_log2	JAG1_log2	JAG2_log2		DLK1_log2	DLL1_log2	DLL3_log2	DLL4_log2	JAG1_log2	JAG2_log2		DLK1	DLL1	DLL3	DLL4	JAG1	JAG2		DLK1	DLL1	DLL3	DLL4	JAG1	JAG2
16.214	7.52803	0	8.15752	11.2078	8.83677		9.12988	0.632268	0.799087	1.68706	5.98413	1.40599		4.64858	2.04139	2.27875	2.53275	2.16732	2.60531		6.31895	4.61253	5.83475	6.75178	4.96419	7.22609
8.53116	10.3779	4.09094	7.9139	10.8932	10.6396		8.45035	1.40054	0.214125	1.80323	4.02326	1.15704		4.65666	1.95424	2.30963	2.5832	2.19033	2.49415		8.37099	4.75488	5.07179	6.05497	4.69063	6.60503
11.5263	7.84399	0	9.73649	9.78406	9.08718		0	0.62293	0	1.50589	3.23266	2.71149		4.67571	2.09342	2.233	2.60853	2.21748	2.68664		8.59485	4.58268	5.4205	6.5854	6.0817	6.94132
19.2189	6.15165	0	9.27226	10.7686	8.05419		4.64731	1.87184	0.275007	0.83996	2.52356	2.99095		3.19673	2.31597	2.0607	2.80618	2.18469	2.33445		9.48309	4.64465	4.92232	5.9526	7.4124	6.5629
16.0769	6.9229	2.13416	10.1992	9.85553	8.45881		8.09233	2.86196	0.356144	1.07039	6.14873	1.32769		4.67001	2.10037	2.08991	2.69984	2.02531	2.77379		9.86808	4.64842	4.82915	6.06132	6.82115	6.84256
13.765	5.70338	2.26721	9.65688	10.1918	8.20668		3.69488	0.604071	0.124328	0.275007	2.69377	1.38405		3.61331	2.17319	2.0569	2.47276	2.26951	2.28103		7.34755	4.52609	5.03984	5.84341	5.55079	6.78927
2.90728	9.11287	6.28829	10.707	11.7157	10.8772		7.75616	0.687061	0.0703893	0.575312	3.76871	1.08406		4.74093	1.94939	2.20412	2.38561	2.19866	2.734		9.6677	5.55403	4.39001	5.36373	8.19288	5.88582
14.9704	7.69195	1.10842	10.3473	9.31478	8.23639		10.3416	0.584963	0	0.321928	3.93168	1.57531		4.35568	1.93952	2	2.68664	2.14922	2.58659		9.12913	5.66343	4.26485	5.69126	7.40838	6.18776
19.1085	6.3053	0	9.27279	10.3765	8.03271		7.70929	0.31034	0.0426443	0.454176	3.04264	1.26903		4.49031	2.21484	2.13672	2.57749	2.20952	2.50786		8.56399	5.84526	4.33007	5.79083	7.8311	6.41388
8.18471	7.1566	1.40806	10.1782	9.23993	9.60314		1.31615	0.321928	0.0703893	0.344828	2.29572	2.86592		4.64048	2.25768	2.17319	2.27416	2.22272	2.56703		10.0566	5.2638	4.48899	5.45772	6.57958	5.96515
14.1761	6.32295	0.944559	8.86448	10.5286	8.82237		7.35235	1.36737	0.0143553	1.94486	4.78503	2.57289		4.68925	1.96379	2.31597	2.11059	2.07188	2.38382		6.11136	5.5522	4.58634	6.44253	6.93212	6.41146
18.6607	6.77721	2.56445	7.89168	9.74926	7.1094		4.26978	1.45418	0	0.863938	2.75275	1.61824		4.65061	2.29885	2.15836	2.51851	2.17609	2.52375		10.3647	4.72233	4.36463	5.627	6.01241	6.20943
19.1907	6.6886	0	9.0293	11.0494	7.47913		0.163499	1.15704	0.0426443	0.604071	5.06824	1.25701		4.6743	2.1959	2.25285	1.87506	2.13354	2.45788		8.83397	5.5788	4.2054	5.7167	7.61575	6.38168
17.8407	6.67833	2.81153	9.23497	9.49687	8.24729		8.04363	0.933573	0.0143553	0.847997	4.47832	1.72683		4.65018	2.01703	2.31597	2.44871	2.3784	2.43775		9.26391	5.06192	4.19074	5.24653	8.00983	5.93521
16.5662	7.10645	0.973354	10.4481	10.9206	9.31041									4.65111	2.23045	2.27875	2.52892	2.10037	2.63144		8.40888	5.6404	4.58284	5.87923	6.59925	6.5486
16.1232	8.05637	0	9.76699	9.90623	6.50825									4.65673	2.16732	2.0607	2.4014	2.15836	2.36361		10.468	6.10221	4.50476	5.7846	8.04513	6.0263
14.0568	7.11222	0.483468	8.67344	10.1985	8.07754									4.12372	1.95424	2.08279	1.95424	2.14922	2.37291
19.3004	6.19859	5.26739	8.79257	9.61409	7.33462									3.09899	2.24797	2.20412	2.35218	2.27416	3.40157
8.8617	6.50471	0.68419	8.84847	10.2938	8.25269									4.67842	2.12057	2.04922	2.27184	2.16732	2.37658
18.8946	7.46399	2.76483	9.83274	10.1129	8.40456									4.64226	2.22011	2.25042	2.2014	2.0607	2.43457
19.7015	6.12957	0	8.40526	9.51289	7.5996									4.64622	2.13354	2.19033	2.30103	2.24797	2.48572
17.3279	7.68257	4.69916	8.98588	9.70794	8.98851									2.53403	2.1038	2.0607	2.51587	2.20412	2.34439
14.0325	6.00064	0.911883	8.73135	10.6691	9.15152									4.64588	2.21219	2.24055	2.46538	2.19312	2.2878
19.8817	7.19765	0	9.70178	9.75892	8.52835									4.60466	2.18184	2.20412	2.47129	2.31597	2.48714
19.0926	5.34449	0.741316	8.34025	10.016	6.63036									4.62872	2.32838	2.1271	2.48001	2.13672	2.47857
18.4717	7.29442	0	8.66526	8.86309	7.22363									4.67642	2.07918	2.17898	2.26245	2.17319	2.31806
16.9643	7.30414	2.45178	8.77119	7.83929	7.4542									4.61157	2.02119	2.11059	2.51587	2.2014	2.58546
18.0946	7.12594	6.34774	9.59885	9.9709	7.43709									4.58885	2.0086	2.23553	2.36361	2.26717	2.54283
12.4696	3.24134	6.44547	6.1233	6.11232	5.61757									4.66173	2.03342	2.14613	2.36173	2.14613	2.49831
19.6778	6.20867	0	8.05952	10.2403	8.03888									4.71745	2.06819	2.1271	2.14301	2.07555	2.36922
18.4282	5.96409	0	7.99376	9.12041	7.89243									4.68146	2.13354	2.23553	2.55267	2.05308	2.65128
19.0875	6.47356	1.81168	8.8983	10.6915	6.90483									3.26007	1.92428	2.1038	2.3032	1.94448	2.70243
17.3776	7.33697	1.63886	8.27949	10.7761	8.19615									4.68058	2.22789	2.19033	2.48714	2.12385	2.44248
19.1776	8.69518	3.77848	9.29222	10.9578	7.91942
16.4933	5.96237	0	8.90068	11.4211	7.60997
17.6025	7.48989	0.773406	10.0207	9.61101	8.21678
16.0755	5.93241	0	8.19612	8.18114	7.09582
19.5489	6.28882	2.46996	9.92862	8.6341	8.78172
19.155	4.86331	5.6175	9.2228	8.58218	7.6321
18.664	7.16224	4.59825	8.01873	9.62936	7.42847
13.3412	8.86993	3.80408	8.96867	10.4439	8.21368
18.6288	6.7611	4.49142	8.84636	12.086	8.55892
10.8805	8.63546	4.36685	7.93157	9.52546	8.35625
12.5832	7.55737	2.64743	9.21704	10.7361	8.31598
15.465	6.36373	4.56868	7.73304	7.98884	5.27371
16.1974	7.27629	0	8.22396	7.12301	7.13452
17.2192	7.29796	1.14542	10.5103	11.9775	7.81533
18.4254	9.4696	7.66654	8.73818	11.3325	9.73387
17.3855	7.59541	3.0915	9.34355	8.81296	7.56707
19.4607	8.64436	5.2587	9.79161	13.0515	8.55367
17.382	8.81741	7.09077	10.6894	12.7121	9.58751
13.8719	7.61322	4.25939	9.5937	10.9246	8.59474
18.3907	4.96599	0	7.80727	10.2362	6.96369
18.0823	6.99352	4.62966	9.65582	10.2385	8.67548
17.8524	7.74379	3.50651	9.00338	10.9245	7.53793
14.3491	7.03166	6.54374	8.77168	11.5145	7.72918
9.31142	5.93956	0	6.45508	12.8326	6.308
13.0521	6.61355	4.88295	7.97318	9.95981	7.75447
7.19002	6.46696	4.24341	7.85789	11.0098	6.33958
18.5681	6.90397	0.454176	8.49721	7.92673	7.16796
15.8959	7.92131	6.18672	8.87922	10.447	8.12182
15.9959	7.57918	5.05188	9.0079	8.516	7.60705
18.6687	5.06987	2.91027	8.45603	10.5191	8.90612
16.4322	6.98294	6.59637	8.84343	9.36493	8.43388
18.6737	6.71735	1.65997	8.19818	10.9562	6.84481
11.7834	8.78154	4.33958	10.1696	9.39191	8.97558
18.3251	7.37799	5.71422	7.89172	11.8153	6.55204
18.252	8.64355	4.27184	8.64843	12.3551	7.95783
16.7478	6.71798	4.55508	8.17956	9.487	6.58624
18.0834	8.27885	5.81785	6.77635	11.5557	7.11523
18.8624	5.36807	2.24756	8.28177	9.4104	7.4266
18.5969	7.76291	4.31127	9.15124	11.6903	8.6715
17.7883	7.96959	4.88234	8.13888	9.4282	8.18669
15.0326	8.65711	5.73819	8.81013	11.4685	7.98734
17.6898	9.92721	6.51164	8.69092	9.04912	10.2541
18.7483	8.20792	5.40199	9.27871	11.5697	8.35256
18.5299	6.04863	0	8.01514	11.9631	6.50455
18.0007	7.42785	4.08421	7.3203	9.6841	6.79618
18.0774	8.02743	3.32937	7.20929	10.0807	6.7707

## Sheet: Figure 1D
	ACC35	ACC12	ACC1	ACC22	ACC30	ACC33	ACC25	ACC9	ACC6	ACC20	ACC49	ACC2	ACC11	ACC8	ACC42	ACC32	ACC37	ACC31	ACC45	ACC54	ACC34	ACC44	ACC40	ACC21	ACC46	ACC17	ACC41	ACC38	ACC26
DLK1 H score	1	10	10	10	10	20	40	40	60	60	60	60	80	100	100	120	160	180	210	210	240	240	270	270	270	270	300	300	300
					60	20				180				140	240						300							300
						100								180

## Sheet: Figure 2C
	CU-ACC1	CU-ACC2	H295R
surface DLK1 molecules per cell	7410.54	97.6346	1001.01
	8628.72	152.932	1189.9
	7214.37	57.9978	1151.73

## Sheet: Figure 2D
ADCT-701 cytotoxicity
CU-ACC1
nM	ADCT701			B12-PL1601
0	100	100	100	100	100	100
0.000133	118.877	99.9025	101.304	109.241	110.364	115.2
0.00133	111.112	107.376	100.376	106.18	105.185	108.399
0.0133	88.3804	93.3671	86.7847	104.957	101.535	102.879
0.133	47.2855	50.5716	51.1224	94.5101	98.7079	92.3536
1.33	20.3573	21.4833	25.3941	78.3909	90.0864	87.4846
13.3	3.47046	4.51492	7.27243	56.3869	64.4629	63.0876
133	0.639997	1.08131	2.42771	25.3305	25.7005	32.9731
CU-ACC2
nM	ADCT701			B12-PL1601
0	100	100	100	100	100	100
0.000133	106.061	105.737	107.374	107.725	102.321	105.323
0.00133	106.681	102.607	106.106	105.887	99.5963	102.283
0.0133	103.555	97.3457	101.101	103.299	101.46	100.49
0.133	100.956	94.9175	102.733	98.2778	94.4858	97.8809
1.33	93.0012	90.6114	83.4063	89.1021	87.0437	86.9898
13.3	35.8898	34.2283	38.017	37.6413	35.3255	35.5175
133	9.0524	5.86749	6.25284	6.35225	6.35255	6.31492
H295R
nM	ADCT701			B12-PL1601
0	100	100	100	100	100	100
0.000133	107.874	104.726	109.986	106.181	110.518	113.251
0.00133	106.652	98.6205	108.233	105.065	115.54	109.624
0.0133	100.331	96.1478	106.605	102.349	102.543	109.46
0.133	88.0504	83.9737	91.2262	94.1315	105.825	111.542
1.33	45.2252	34.9073	37.2567	85.761	103.836	100.717
13.3	15.9436	11.1263	14.3639	69.7106	84.7213	90.4685
133	6.87518	7.40371	7.59116	19.3261	21.7831	23.7017

## Sheet: Figure 2E
cell internalized intensity (FIU)	Med_Intensity_Intracellular_APC
CUACC1_Dlk1	14668.4	10119.6	12554.9
CUACC1_Iso	1998.94	1586.22	1529.53
CUACC2_Dlk1	570.81	359.75	226.651
CUACC2_Iso	551.491	310.899	177.24
H295R_Dlk1	13482.9	10143.1	9864.24
H295R_Iso	2050.12	4034.11	3538.53

## Sheet: Figure 2F
NCI-ACC-17 PDO								NCI-ACC-51 PDO
nM	ADCT701			B12-PL1601				nM	ADCT701			B12-PL1601
0	100	100	100	100	100	100		0	100	100	100	100	100	100
0.000133	116.397	112.485	111.976	107.263	109.171	101.134		0.000133	105.127	182.914	124.611	158.025	148.12	122.666
0.00133	103.865	111.573	108.861	104.593	115.053	108.383		0.00133	123.75	203.105	150.761	202.944	118.493	126
0.0133	96.7651	102.307	105.743	106.261	107.737	101.161		0.0133	107.898	250.227	116.829	172.597	119.095	127.205
0.133	93.9863	96.8392	96.8144	111.024	104.447	99.974		0.133	101.739	161.255	98.6567	97.7412	101.942	83.7558
1.33	29.9589	32.3059	36.4697	103.688	102.404	73.9973		1.33	57.401	81.6064	44.719	102.307	86.4918	77.0891
13.3	6.62184	7.41584	15.0165	97.4442	92.5069	65.5801		13.3	22.4397	30.129	21.0201	110.94	125.003	60.1921
133	1.26795	1.91086	5.93691	53.9462	37.5371	24.0405		133	5.36998	8.46965	9.40307	37.3068	38.4487	23.6574
NCI-ACC-44 PDO								NCI-ACC-52 PDO
nM	ADCT701			B12-PL1601				nM	ADCT701			B12-PL1601
0	100	100	100	100	100	100		0	100	100	100	100	100	100
0.000133	115.636	109.239	113.119	119.481	113.543	104.664		0.000133	100.898	115.335	121.845	116.837	108.133	98.9083
0.00133	107.382	106.597	136.689	124.806	112.147	106.295		0.00133	100.668	118.684	159.252	123.421	167.214	130.757
0.0133	103.794	114.663	138.125	115.009	105.95	109.519		0.0133	108.607	116.837	123.421	135.653	118.373	98.927
0.133	121.583	119.232	143.688	106.007	91.226	96.8849		0.133	91.4592	108.133	167.214	172.406	180.822	115.416
1.33	160.375	109.552	119.201	106.469	101.644	92.1454		1.33	96.0624	98.9083	130.757	148.381	163.937	129.416
13.3	70.5701	48.3751	82.3343	109.872	100.789	89.6427		13.3	69.5509	80.0381	81.7744	88.9536	115.508	97.5119
133	25.1853	15.6345	35.2811	98.8856	99.1156	85.6022		133	9.91261	11.1766	13.3082	69.1353	87.077	61.6343
NCI-ACC-47 PDO								NCI-ACC-56 PDO
nM	ADCT701			B12-PL1601				nM	ADCT701			B12-PL1601
0	100	100	100	100	100	100		0	100	100	100	100	100	100
0.000133	108.886	117.906	103.165	125.003	105.846	108.537		0.000133	122.063	102.358	112.403	130.947	112.763	118.396
0.00133	109.601	111.28	97.3101	108.315	93.8666	110.184		0.00133	112.126	98.6753	102.444	134.613	105.622	118.488
0.0133	95.7904	95.1409	94.2438	101.013	95.5919	104.836		0.0133	91.5297	88.7027	73.2944	130.724	107.375	124.014
0.133	85.1908	85.0142	83.7073	101.689	101.83	98.7125		0.133	75.2317	77.9508	56.4104	120.4	120.892	109.657
1.33	37.6626	46.6147	47.4911	101.204	93.0236	93.8838		1.33	39.115	38.5304	38.6978	116.082	112.715	111.742
13.3	12.0892	18.9252	22.764	90.4123	80.943	81.1023		13.3	19.9499	23.3274	21.1025	129.603	102.37	102.493
133	4.83296	7.99218	8.22017	28.5884	31.7485	29.4582		133	9.90294	14.8298	11.0569	87.8913	74.3117	67.5305

## Sheet: Figure 2G
NCI-ACC-40 PDO								NCI-ACC-48 PDO
nM	ADCT701			B12-PL1601				nM	ADCT701			B12-PL1601
0	100	100	100	100	100	100		0	100	100	100	100	100	100
0.000133	158.674	103.49	73.1587	90.9232	171.912	134.173		0.000133	101.614	99.3312	103.539	99.2381	110.98	107.403
0.00133	150.447	123.314	77.1934	98.4236	171.382	144.703		0.00133	93.263	108.216	112.031	90.0248	107.467	105.64
0.0133	142.434	118.794	129.629	107.336	130.521	139.514		0.0133	91.2873	87.1874	110.251	90.9095	108.402	97.9695
0.133	118.711	132.466	104.112	79.4033	123.683	153.894		0.133	93.0587	97.0148	105.015	89.2678	107.152	100.52
1.33	185.727	146.483	112.835	68.3468	147.23	119.067		1.33	95.3205	87.3923	104.758	95.8011	113.757	93.8465
13.3	156.998	130.274	101.485	78.3135	141.218	134.002		13.3	80.3139	75.83	86.6304	87.8837	104.585	95.936
133	134.706	117.047	73.8987	111.151	136.559	133.672		133	75.8135	69.5423	71.4727	90.4597	117.154	97.8516
NCI-ACC-42 PDO								NCI-ACC-49 PDO
nM	ADCT701			B12-PL1601				nM	ADCT701			B12-PL1601
0	100	100	100	100	100	100		0	100	100	100	100	100	100
0.000133	125.477	100.448	71.5336	107.125	81.6495	181.502		0.000133	113.818	121.156	117.686	110.152	102.211	119.747
0.00133	113.425	93.8322	67.2805	122.265	126.903	241.514		0.00133	111.46	113.874	103.523	109.162	110.132	112.434
0.0133	134	111.729	63.0996	97.9493	134.707	175.456		0.0133	118.392	116.746	109.174	95.52	102.094	115.418
0.133	118.651	100.992	66.1149	107.477	124.518	168.769		0.133	112.28	111.699	111.183	111.341	112.05	116.216
1.33	118.259	92.1477	82.0997	54.5273	47.7604	120.888		1.33	95.3603	99.9598	95.9413	103.633	105.577	110.327
13.3	217.858	114.941	104.721	117.364	90.4104	161.948		13.3	96.1579	96.6569	101.059	93.8671	96.4346	99.766
133	158.774	105.501	92.5032	119.743	122.979	149.289		133	54.2895	81.7008	87.652	74.6666	86.0983	87.3742
recurrent NCI-ACC-42 PDO								NCI-ACC-54 PDO
nM	ADCT701			B12-PL1601				nM	ADCT701			B12-PL1601
0	100	100	100	100	100	100		0	100	100	100	100	100	100
0.000133	112.589	121.054	128.071	120.863	146.451	115.015		0.000133	156.426	121.745	140.946	95.0225	84.8685	92.9017
0.00133	119.429	93.1915	84.6012	88.4964	127.432	103.868		0.00133	144.463	168.798	197.022	101.027	71.3285	123.062
0.0133	91.4152	86.2075	73.9297	90.4646	118.337	80.5827		0.0133	151.161	122.942	149.963	150.555	114.476	93.1199
0.133	120.653	99.1762	85.5978	86.9763	116.514	92.0034		0.133	137.64	120.51	111.252	120.135	103.495	112.004
1.33	75.7416	71.4694	84.3198	103.513	106.436	69.2054		1.33	165.313	114.124	106.67	110.825	102.374	143.879
13.3	57.7912	39.7196	42.9908	38.0564	60.4887	48.0025		13.3	117.114	85.582	101.633	109.783	114.641	138.038
133	43.1964	30.2174	27.7789	16.9371	27.4429	24.2703		133	94.1233	85.7584	68.7662	116.694	105.78	168.416

## Sheet: Figure 3A
CU-ACC1 xenograft									H295R xenograft
Days after treatment	Saline		B12-PL1601		ADCT-701				Days after treatment	Saline		B12-PL1601		ADCT-701
X	Mean	SEM	Mean	SEM	Mean	SEM			X	Mean	SEM	Mean	SEM	Mean	SEM
0	84.951	9.83011	113.732	13.8409	111.123	21.6916			0	118.725	7.17992	123.974	6.60234	125.647	11.0643
3	133.438	7.63621	155.074	4.84854	80.7592	12.0106			4	273.133	9.59525	259.207	11.7874	114.374	22.0612
7	193.156	3.22479	197.934	4.42148	46.7396	17.7755			7	309.376	5.86386	301.029	25.6849	76.1436	24.5069
10	283.675	12.1092	280.125	23.2478	56.0395	25.6415			10	473.567	21.0198	454.952	36.3965	52.8177	20.7884
15	493.455	11.9001	449.81	100.921	46.109	21.6329			13	487.669	22.9316	463.059	39.3143	39.8509	14.2152
18	683.2	107.555	644.599	93.7072	49.5706	26.0418			18	740.92	55.8202	665.279	114.329	47.7094	25.0337
22	965.434	48.1394	975.707	95.0102	40.8008	18.9225			21	901.388	119.404	780.961	109.276	53.6832	26.3006
25	1570.96	44.7916	1398.76	168.006	38.5116	12.5138			25	1386.02	89.119	1100.05	101.389	71.338	46.5828
28					36.2639	16.4222			28	1544.44	142.941	1336.86	242.864	59.5298	32.7889
31					38.6708	17.8799			35					107.895	59.5625
37					29.9656	9.41952			39					112.851	44.0117
44					43.6387	14.5761			42					97.0582	48.3233
50					62.1075	17.8937			46					91.0762	47.8095
59					110.866	32.5368			49					101.33	49.4234
64					67.5738	20.8774			53					110.186	60.1434
67					50.4699	13.7933			56					147.833	106.331
71					29.1806	5.64066			60					90.5336	43.9011
74					30.693	9.53926			63					94.5273	41.2097
78					70.7511	35.807			68					181.991	92.3813
81					102.448	40.4562			74					184.579	66.0618
85					69.6385	26.8514			81					448.411	210.237
88					57.1207	20.5107			84					436.144	204.522
92					45.1416	9.40094			88					539.166	216.568
95					48.4914	13.9181			95					743.895	327.093
99					38.5772	11.5945
102					48.9303	24.3187
106					37.9862	13.6094
109					44.7742	20.1237
114					76.8256	35.7431
120					128.422	87.0487

[truncated: 53 more sheets: Figure 3B, Figure 4A, Figure 4B, Figure 4D, Figure 4F, Figure 4G, Figure 4H, Figure 4J, Figure 5B, Figure 5D, Figure 5E, Figure 5F, Figure 6A, Figure 6B, Figure 6C, Figure 6D, Figure 6E, Figure 6G, Figure 6I, Figure 6K …]
